# Supplementary material for: Deep learning–based integration of genetics with registry data for stratification of schizophrenia and depression
Source: Sci Adv. 2022 Jun 29;8(26):eabi7293. doi: 10.1126/sciadv.abi7293 (PMC9242585; doi:10.1126/sciadv.abi7293)
Supplement: Supplementary file 2 — Data S1 to S4 [file sciadv.abi7293_data_s1_to_s4.zip]

Archive with 4 entries (4 files):
- sciadv.abi7293_data_s1.xlsx
- sciadv.abi7293_data_s2.xlsx
- sciadv.abi7293_data_s3.xlsx
- sciadv.abi7293_data_s4.xlsx
