# Supplementary material for: Deep learning–based integration of genetics with registry data for stratification of schizophrenia and depression
Source: Sci Adv. 2022 Jun 29;8(26):eabi7293. doi: 10.1126/sciadv.abi7293 (PMC9242585; doi:10.1126/sciadv.abi7293)
Supplement: Supplementary file 2 — Data S1 to S4 [file sciadv.abi7293_data_s1_to_s4.zip › sciadv.abi7293_data_s1.xlsx]

## Sheet: Ark1
Data S1. Detailed input data table. Information on each input feature including feature name, feature description, ICD-10 and ICD-8 codes for the feature if applicable, feature encoding and information on which cluster analysis the feature was included in.
Features name	Feature description	ICD-10	ICD-8	Feature type	Analysis A	Analysis B	Analysis C
age_D1000_f	Mental and behavioral disorders due to psychoactive substance abuse (father)	F10-F19	291.x9, 294.39, 303.x9, 303.20,303.28,303.90, 204.x9	Binary (yes/no)	X	X	X
age_D1100_f	Mental and behavioral disorders due to alcohol use (father)	F10	291.x9, 303.x9, 303.20,303.28,303.90	Binary (yes/no)	X	X	X
age_D1200_f	Mental and behavioral disorders due to cannabis use (father)	F12	304.59	Binary (yes/no)	-	-	X
age_D2000_f	Schizophrenia and related disorders (father)	F20-F29	295.x9, 296.89, 297.x9, 298.29-298.99,299.04,299.05,299.09,301.83	Binary (yes/no)	X	X	X
age_D2100_f	Schizophrenia (father)	F20	295.x9 (excl 295.79)	Binary (yes/no)	-	-	X
age_D3000_f	Mood disorders (father)	F30-F39	296.x9 (excl 296.89), 298.09, 298.19,300.49,301.19	Binary (yes/no)	X	X	X
age_D3100_f	Bipolar affective disorder (father)	F31		Binary (yes/no)	-	-	X
age_D3200_f	Recurrent depressive disorder (father)	F33	296.09, 296.29, 298.09, 300.49	Binary (yes/no)	X	X	X
age_D3300_f	Single and recurrent depressive disorder (father)	F32-F33	296.09, 296.29, 298.09, 300.49	Binary (yes/no)	X	X	X
age_D4100_f	Neurotic, stress-related and somatoform disorders (father)	F40-F48	300.x9 (excl 300.49), 305.x9, 305.68, 307.99	Binary (yes/no)	X	X	X
age_D4300_f	Anxiety disorders (father)	F40.0-F40-2, F41.0-F41.1, F42, F43.0-F43.1		Binary (yes/no)	X	X	X
age_D6100_f	Specific personality disorders (father)	F60	301.x9 (excl 301.19), 301.80, 301.81, 301.82, 301.84	Binary (yes/no)	-	-	X
age_D6300_f	Antisocial personality disorders (father)	F60.2	301.79, 301.82	Binary (yes/no)	X	X	X
age_migraine_f	Migraine (father)	G43	346.xx	Binary (yes/no)	X	X	X
age_Otitis_infection_f	Otitis infection (father)	H65, H66, H67	381, 382	Binary (yes/no)	X	X	X
age_Urological_infection_f	Urological infection (father)	N129, N00, N05, N300, N370, N390	580, 590, 595	Binary (yes/no)	X	X	X
age_Bacterial_infection_f	Bacterial infection (father)	A022C, A03, A04, A05, A15, A16, A17, A18, A19, A20, A21, A22, A23, A24, A25, A26, A27, A28, A30, A31, A32, A33, A34, A35, A36, A37, A38, A39, A4, A50, A51, A52, A53, A54, A55, A56, A57, A58, A65, A66, A67, A68, A69, A7, B95, B96, B088D, E060A, E236A, D733, E321, I301A, I301B, I301C, I301D, I320, I410, I430, I520, J01, J020, J030, J13, J14, J15, J160, J170, J851, J86, J860, J869, K040A, K046A, K05…	000, 00009, 00019, 00099, 00199, 002, 003, 004, 005, 008, 01099, 011, 012, 013, 014, 015, 016, 017, 018, 020, 021, 022, 023, 025, 026, 027, 030, 031, 032, 033, 034, 035, 036, 037, 038, 039, 07399, 07699, 07984, 08899, 08900, 08099, 081, 082, 083, 09009, 09049, 09059, 091, 092, 093, 094, 095, 096, 097, 098, 100, 101, 102, 103, 104, 32009, 32019, 32080, 322, 380, 381, 382, 390, 391, 392, 420, 421, …	Binary (yes/no)	X	X	X
age_Skin_infection_f	Skin_infection (father)	A46, B00, B01, B02, B03, B04, B05, B06, B07, B08, B09, L00, L01, L02, L03, L04, L05, L06, L07, L08	035, 050, 051, 052, 053, 054, 055, 056, 057, 110, 111, 680, 681, 682, 683, 684, 685, 686	Binary (yes/no)	X	X	X
age_Respiratory_infection_f	Respiratory infection (father)	J22, J00, J01, J02, J03, J04, J05, J06, J07, J08, J09, J10, J11, J12, J13, J14, J15, J16, J17, J18, J36	46, 47 , 480, 481, 482, 483, 484, 485, 486	Binary (yes/no)	X	X	X
age_Genital_infection_f	Genital infection (father)	N45, N512, N70, N700, N709, N760, N762, N764, N770, N771, N518B	604, 612, 620, 622	Binary (yes/no)	X	X	X
age_Viral_infection_f	Viral infection (father)	A08, A60, A630, A8, A9, B00, B060, B01, B02, B03, B04, B05, B06, B07, B08, B09, B15, B16, B17, B18, B19, B20, B21, B22, B23, B24, B25, B26, B260, B261, B262, B263, B268, B269, B27, B270, B271, B278, B279, B33, B330, B331, B332, B333, B338, B34, B340, B341, B342, B343, B344, B348, B349, B97, G020, G051, H621A, H621B, H671A, H671B, I301E, I400B, I411A, I411B, J00, J04, J05, J06, J10, J11, J12, J050…	00880, 00889, 00890, 040, 041, 042, 043, 044, 045, 046, 050, 051, 052, 053, 054, 055, 056, 057, 060, 061, 062, 063, 064, 065, 067, 068, 070, 071, 072, 074, 075, 46099, 464, 46599, 47099, 471, 472, 473, 474, 48099	Binary (yes/no)	X	X	X
age_Others_infection_f	Others infection (father)	A06, A07, A085, A09, A63, A59, A64, B35, B36, B37, B38, B39, B4, B5, B60, B64, B65, B66, B67, B68, B69, B7, B80, B81, B82, B83, B87, B88, B89, B99, G02, G040, G049, G052, G079D, H622, I301, I400, I411, I412, I521C, I33, J18, J02, J03, J172, J173, J178, J22, J998B, J998C, K770C, K770D, K770E, K35, K750, L303, M016, M631C, M631D, M631E, M631F, M632A, M651, M711, N370A, N160D, O983, O986, O987, O988…	006, 007, 00899, 00999, 084, 087, 089, 09991, 09992, 09993, 09999, 110, 111, 112, 113, 114, 115, 116, 117, 12, 130, 131, 13603, 13600, 572, 99859	Binary (yes/no)	X	X	X
age_Gastrointestinal_infection_f	Gastrointestinal infection (father)	A00, A01, A02, A03, A04, A05, A06, A07, A08, A09, K35	000, 001, 002, 003, 004, 005, 006, 007, 008, 009, 540	Binary (yes/no)	X	X	X
age_Diabetes_type1_f	Diabetes type1 (father)	E10	249	Binary (yes/no)	X	X	X
age_Sepsis_infection_f	Sepsis infection (father)	A40, A41	38	Binary (yes/no)	X	X	X
age_Hepatitis_infection_f	Hepatitis infection (father)	B15, B16, B17, B18, B19, K770A, K770B	70	Binary (yes/no)	-	-	X
age_D1000_m	Mental and behavioral disorders due to psychoactive substance abuse (mother)	F10-F19	291.x9, 294.39, 303.x9, 303.20,303.28,303.90, 204.x9	Binary (yes/no)	X	X	X
age_D1100_m	Mental and behavioral disorders due to alcohol use (mother)	F10	291.x9, 303.x9, 303.20,303.28,303.90	Binary (yes/no)	X	X	X
age_D2000_m	Schizophrenia and related disorders (mother)	F20-F29	295.x9, 296.89, 297.x9, 298.29-298.99,299.04,299.05,299.09,301.83	Binary (yes/no)	X	X	X
age_D2100_m	Schizophrenia (mother)	F20	295.x9 (excl 295.79)	Binary (yes/no)	-	-	X
age_D3000_m	Mood disorders (mother)	F30-F39	296.x9 (excl 296.89), 298.09, 298.19,300.49,301.19	Binary (yes/no)	X	X	X
age_D3100_m	Bipolar affective disorder (mother)	F31		Binary (yes/no)	-	-	X
age_D3101_m	Manic single episode (mother)	F30		Binary (yes/no)	-	-	X
age_D3200_m	Recurrent depressive disorder (mother)	F33	296.09, 296.29, 298.09 and 300.49	Binary (yes/no)	X	X	X
age_D3300_m	Single and recurrent depressive disorder (mother)	F32-F33	296.09, 296.29, 298.09 and 300.49	Binary (yes/no)	X	X	X
age_D4100_m	Neurotic, stress-related and somatoform disorders (mother)	F40-F48	300.x9 (excl 300.49), 305.x9, 305.68, 307.99	Binary (yes/no)	X	X	X
age_D4300_m	Anxiety disorders (mother)	F40.0-F40-2, F41.0-F41.1, F42, F43.0-F43.1		Binary (yes/no)	X	X	X
age_D4301_m	Panic disorder (mother)	F41.0		Binary (yes/no)	-	-	X
age_D4304_m	Agorpahobia (mother)	F40.0		Binary (yes/no)	-	-	X
age_D4308_m	AB (mother)	F43.0		Binary (yes/no)	-	-	X
age_D6100_m	Specific personality disorders (mother)	F60	301.x9 (excl 301.19), 301.80, 301.81, 301.82, 301.84	Binary (yes/no)	X	X	X
age_D6200_m	Borderline type (mother)	F60.31	301.84	Binary (yes/no)	-	-	X
age_D9100_m	Behavioral and emotinal disorders with onset usualle occuring in childhood and adolescence (mother)	F90-F98	306.x9, 308.0x	Binary (yes/no)	-	-	X
age_migraine_m	Migraine (mother)	G43	346.xx	Binary (yes/no)	X	X	X
age_endo_m	Endo (mother)			Binary (yes/no)	X	X	X
age_Otitis_infection_m	Otitis infection (mother)	H65, H66, H67	381, 382	Binary (yes/no)	X	X	X
age_Urological_infection_m	Urological infection (mother)	N129, N00, N05, N300, N370, N390	580, 590, 595	Binary (yes/no)	X	X	X
age_Bacterial_infection_m	Bacterial infection (mother)	A022C, A03, A04, A05, A15, A16, A17, A18, A19, A20, A21, A22, A23, A24, A25, A26, A27, A28, A30, A31, A32, A33, A34, A35, A36, A37, A38, A39, A4, A50, A51, A52, A53, A54, A55, A56, A57, A58, A65, A66, A67, A68, A69, A7, B95, B96, B088D, E060A, E236A, D733, E321, I301A, I301B, I301C, I301D, I320, I410, I430, I520, J01, J020, J030, J13, J14, J15, J160, J170, J851, J86, J860, J869, K040A, K046A, K05…	000, 00009, 00019, 00099, 00199, 002, 003, 004, 005, 008, 01099, 011, 012, 013, 014, 015, 016, 017, 018, 020, 021, 022, 023, 025, 026, 027, 030, 031, 032, 033, 034, 035, 036, 037, 038, 039, 07399, 07699, 07984, 08899, 08900, 08099, 081, 082, 083, 09009, 09049, 09059, 091, 092, 093, 094, 095, 096, 097, 098, 100, 101, 102, 103, 104, 32009, 32019, 32080, 322, 380, 381, 382, 390, 391, 392, 420, 421, …	Binary (yes/no)	X	X	X
age_Ulcerative_colitis_m	Ulcerative colitis (mother)	K51	563.19	Binary (yes/no)	X	X	X
age_Skin_infection_m	Skin_infection (mother)	A46, B00, B01, B02, B03, B04, B05, B06, B07, B08, B09, L00, L01, L02, L03, L04, L05, L06, L07, L08	035, 050, 051, 052, 053, 054, 055, 056, 057, 110, 111, 680, 681, 682, 683, 684, 685, 686	Binary (yes/no)	X	X	X
age_Respiratory_infection_m	Respiratory infection (mother)	J22, J00, J01, J02, J03, J04, J05, J06, J07, J08, J09, J10, J11, J12, J13, J14, J15, J16, J17, J18, J36	46, 47 , 480, 481, 482, 483, 484, 485, 486	Binary (yes/no)	X	X	X
age_Genital_infection_m	Genital infection (mother)	N45, N512, N70, N700, N709, N760, N762, N764, N770, N771, N518B	604, 612, 620, 622	Binary (yes/no)	X	X	X
age_Viral_infection_m	Viral infection (mother)	A08, A60, A630, A8, A9, B00, B060, B01, B02, B03, B04, B05, B06, B07, B08, B09, B15, B16, B17, B18, B19, B20, B21, B22, B23, B24, B25, B26, B260, B261, B262, B263, B268, B269, B27, B270, B271, B278, B279, B33, B330, B331, B332, B333, B338, B34, B340, B341, B342, B343, B344, B348, B349, B97, G020, G051, H621A, H621B, H671A, H671B, I301E, I400B, I411A, I411B, J00, J04, J05, J06, J10, J11, J12, J050…	00880, 00889, 00890, 040, 041, 042, 043, 044, 045, 046, 050, 051, 052, 053, 054, 055, 056, 057, 060, 061, 062, 063, 064, 065, 067, 068, 070, 071, 072, 074, 075, 46099, 464, 46599, 47099, 471, 472, 473, 474, 48099	Binary (yes/no)	X	X	X
age_Others_infection_m	Others infection (mother)	A06, A07, A085, A09, A63, A59, A64, B35, B36, B37, B38, B39, B4, B5, B60, B64, B65, B66, B67, B68, B69, B7, B80, B81, B82, B83, B87, B88, B89, B99, G02, G040, G049, G052, G079D, H622, I301, I400, I411, I412, I521C, I33, J18, J02, J03, J172, J173, J178, J22, J998B, J998C, K770C, K770D, K770E, K35, K750, L303, M016, M631C, M631D, M631E, M631F, M632A, M651, M711, N370A, N160D, O983, O986, O987, O988…	006, 007, 00899, 00999, 084, 087, 089, 09991, 09992, 09993, 09999, 110, 111, 112, 113, 114, 115, 116, 117, 12, 130, 131, 13603, 13600, 572, 99859	Binary (yes/no)	X	X	X
age_Gastrointestinal_infection_m	Gastrointestinal infection (mother)	A00, A01, A02, A03, A04, A05, A06, A07, A08, A09, K35	000, 001, 002, 003, 004, 005, 006, 007, 008, 009, 540	Binary (yes/no)	X	X	X
age_Pregnancy_infection_m	Pregnancy infection (mother)	O23, O264, O85, O86, O98	630, 635, 670	Binary (yes/no)	X	X	X
age_Diabetes_type1_m	Diabetes type1 (mother)	E10	249	Binary (yes/no)	X	X	X
age_Sepsis_infection_m	Sepsis infection (mother)	A40, A41	38	Binary (yes/no)	-	-	X
age_Thyreotoxicosis_m	Thyreotoxicosis (mother)	E05	242.00	Binary (yes/no)	X	X	X
age_Rheumatoid_Arthritis_m	Rheumatoid Arthritis (mother)	M05, M06	712.19,712.39,712.59	Binary (yes/no)	X	X	X
sibling_MDD	Any siblings with depression	F32-F33	296.09, 296.29, 298.09 and 300.49	Binary (yes/no)	X	X	X
sibling_SCZ	Any siblings with schizophrenia	F20	295.x9 (excl 295.79)	Binary (yes/no)	X	X	X
sibling_Any	Any siblings with any mental disorder diganosis	F00-F99	290-315	Binary (yes/no)	X	X	X
age_F1100	Mental and behavioral disorders due to psychoactive substance abuse	F10-F19	291.x9, 294.39, 303.x9, 303.20,303.28,303.90, 204.x9	Continuous (age)	X	X	X
age_F1200	Mental and behavioral disorders due to alcohol use	F10	291.x9, 303.x9, 303.20,303.28,303.90	Continuous (age)	X	X	X
age_F2000	Schizophrenia and related disorders	F20-F29	295.x9, 296.89, 297.x9, 298.29-298.99,299.04,299.05,299.09,301.83	Continuous (age)	X	X	X
age_F2100	Schizophrenia	F20	295.x9 (excl 295.79)	Continuous (age)	X	X	X
age_F2200	Schizoaffective disorders	F25	295.79,296.89	Continuous (age)	-	X	X
age_F3100	Bipolar affective disorder	F31		Continuous (age)	X	X	X
age_F3200	Recurrent depressive disorder	F33	296.09, 296.29, 298.09 and 300.49	Continuous (age)	X	X	X
age_F3300	Single and recurrent depressive disorder	F32-F33	296.09, 296.29, 298.09 and 300.49	Continuous (age)	X	X	X
age_F4100	Neurotic, stress-related and somatoform disorders	F40-F48	300.x9 (excl 300.49), 305.x9, 305.68, 307.99	Continuous (age)	X	X	X
age_F4200	Obsessive compulsive disorder	F42	300.39	Continuous (age)	X	X	X
age_F4301	Panic disorder	F41.0		Continuous (age)	X	X	X
age_F4302	GAD	F41.1		Continuous (age)	X	X	X
age_F4303	AD	F41.2		Continuous (age)	-	X	X
age_F4304	Agorpahobia	F40.0		Continuous (age)	X	X	X
age_F4305	Social phobia	F40.1		Continuous (age)	X	X	X
age_F4307	OCD	F42	300.39	Continuous (age)	X	X	X
age_F4308	AB	F43.0		Continuous (age)	X	X	X
age_F4309	PTSD	F43.1		Continuous (age)	X	X	X
age_F5100	Eating disorders	F50	306.50, 306.58, 306.59	Continuous (age)	X	X	X
age_F5301	Anorexia nervosa	F50.0		Continuous (age)	X	X	X
age_F5302	Atypical anorexia	F50.1		Continuous (age)	X	X	X
age_F6200	Borderline type	F60.31	301.84	Continuous (age)	X	X	X
age_F6300	Antisocial personality disorders	F60.2	301.79, 301.82	Continuous (age)	-	-	X
age_F7100	Mild mental retardation	F70		Continuous (age)	X	X	X
age_F7600	Unspecified mental retardation	F79		Continuous (age)	-	-	X
age_F8011	Developmental disorders	F80-83		Continuous (age)	X	X	X
age_F8400	Atypical autism	F84.1		Continuous (age)	-	-	X
age_F8500	Asperger's syndrome	F84.5		Continuous (age)	X	X	X
age_F8600	Other pervasive developmental disorders	F84.8		Continuous (age)	-	X	X
age_F8700	Pervasive developmental disordersm unspecified	F84.9		Continuous (age)	X	X	X
age_F9106	Conduct disorder, unspecified	F91.9		Continuous (age)	-	-	X
age_F9107	Hyperkinetic conduct disorder	F90.1		Continuous (age)	-	X	X
age_F9111	Conduct disorder	F91		Continuous (age)	-	X	X
age_F9131	Emotional disorders with onset in childhood	F93		Continuous (age)	X	X	X
age_F9201	Hyperkinetic disorder	F90	308.01	Continuous (age)	X	X	X
age_F9202	ADHD	F90.0		Continuous (age)	X	X	X
age_F9251	Social functional disorders in childhood	F94 (excl F94.0)		Continuous (age)	-	X	X
age_F9300	Tourette's syndrome	F95.2		Continuous (age)	-	-	X
age_F9801	Other conduct and emotionally disorders in childhood	F98.8		Continuous (age)	X	X	X
inp_hosp_cont_MDD	Number of in-patient hospital contacts for depression			Continuous	X	X	X
out_hosp_cont_MDD	Number of out-patient hospital contacts for depression			Continuous	X	X	X
tot_out_visit_MDD	Total number of out patient visits (for all contacts) for depression			Continuous	X	X	X
tot_inp_hosp_day_MDD	Total number of inpatient hospitalization days for depression			Continuous	X	X	X
broad_inp_hosp_cont_MDD	Number of in-patient hospital contacts for depression (broad definition not only primary diagnosis)			Continuous	X	X	X
broad_out_hosp_cont_MDD	Number of out-patient hospital contacts for depression (broad definition not only primary diagnosis)			Continuous	X	X	X
broad_tot_out_visit_MDD	Total number of out patient visits (for all contacts) for depression (broad definition not only primary diagnosis)			Continuous	X	X	X
broad_tot_inp_hosp_day_MDD	Total number of inpatient hospitalization days for depression (broad definition not only primary diagnosis)			Continuous	X	X	X
broad_out_hosp_cont_Dysthymia	Number of in-patient hospital contacts for dysthymia (broad definition not only primary diagnosis)			Continuous	-	X	X
broad_tot_out_visit_Dysthymia	Number of out-patient hospital contacts for dysthymia (broad definition not only primary diagnosis)			Continuous	-	X	X
sev_dep	Severity of depression (0-4 from unspecifed to severe with psychotic features F32-F33.3)			Continuous	X	X	X
n_sui	Number of suicide attempts			Continuous	X	X	X
housing_days	Number of days in a supported housing facility			Continuous	-	X	X
d2100_ptype0_contacts	Number of admissions as 24 hour in patient			Continuous	X	X	X
d2100_ptype0_days	Number of days as 24 hour in patient			Continuous	X	X	X
d2100_ptype2_visits	Number of visits as out patient			Continuous	X	X	X
d2100_ptype2_novisits	Number of contacts as out patient			Continuous	-	-	X
d2100_ptype3_contacts	Number of contacts to a psychiatric ward			Continuous	X	X	X
d3100_ptype0_contacts	Number of admissions as 24 hour in patient			Continuous	-	-	X
d3100_ptype0_days	Number of days as 24 hour in patient			Continuous	-	-	X
d3100_ptype2_visits	Number of visits as out patient			Continuous	-	X	X
d3100_ptype3_contacts	Number of contacts to a psychiatric ward			Continuous	-	-	X
d8101_ptype0_contacts	Number of admissions as 24 hour in patient			Continuous	-	X	X
d8101_ptype0_days	Number of days as 24 hour in patient			Continuous	-	X	X
d8101_ptype2_visits	Number of visits as out patient			Continuous	X	X	X
d8101_ptype3_contacts	Number of contacts to a psychiatric ward			Continuous	-	-	X
d9201_ptype0_contacts	Number of admissions as 24 hour in patient			Continuous	-	X	X
d9201_ptype0_days	Number of days as 24 hour in patient			Continuous	-	X	X
d9201_ptype2_visits	Number of visits as out patient			Continuous	X	X	X
d9201_ptype3_contacts	Number of contacts to a psychiatric ward			Continuous	-	-	X
langde	Length at birth in cm			Continuous	X	X	X
apgar1	Apgar score 1 minute			Continuous	X	X	X
apgar5	Apgar score 5 minutes			Continuous	X	X	X
fvagt	Weight at birth in grams			Continuous	X	X	X
V_PARITET	Number of previous completed pregnancies including still births			Continuous	X	X	X
V_HOVED	Circumference of head			Continuous	X	X	X
V_PLACENTA	Weight of placenta in grams			Continuous	X	X	X
V_BMI	Maternal body mass index before pregnancy			Continuous	X	X	-
V_TIDLLEV	Number of previou life births			Continuous	X	X	X
gest_age	Gestational age			Continuous	X	X	X
maternal_age	Age of mother at birth			Continuous	X	X	X
birth_order_mother	Birth order (mother)			Continuous	X	X	X
misdannelse	Any malformations af birth			Categorical (no, suspected or present)	X	X	X
ryger	Mother smoking during pregnancy			Categorical (non-smoker, stopped first trimester, 5 cigerrests daily (cd), 6-10 cd, 11-20 cd, >20 cs, not specified)	X	X	X
age_migraine	Migraine	G43	346.xx	Continuous (age)	X	X	X
age_Otitis_infection	Otitis infection	H65, H66, H67	381, 382	Continuous (age)	X	X	X
age_Urological_infection	Urological infection	N129, N00, N05, N300, N370, N390	580, 590, 595	Continuous (age)	X	X	X
age_Bacterial_infection	Bacterial infection	A022C, A03, A04, A05, A15, A16, A17, A18, A19, A20, A21, A22, A23, A24, A25, A26, A27, A28, A30, A31, A32, A33, A34, A35, A36, A37, A38, A39, A4, A50, A51, A52, A53, A54, A55, A56, A57, A58, A65, A66, A67, A68, A69, A7, B95, B96, B088D, E060A, E236A, D733, E321, I301A, I301B, I301C, I301D, I320, I410, I430, I520, J01, J020, J030, J13, J14, J15, J160, J170, J851, J86, J860, J869, K040A, K046A, K05…	000, 00009, 00019, 00099, 00199, 002, 003, 004, 005, 008, 01099, 011, 012, 013, 014, 015, 016, 017, 018, 020, 021, 022, 023, 025, 026, 027, 030, 031, 032, 033, 034, 035, 036, 037, 038, 039, 07399, 07699, 07984, 08899, 08900, 08099, 081, 082, 083, 09009, 09049, 09059, 091, 092, 093, 094, 095, 096, 097, 098, 100, 101, 102, 103, 104, 32009, 32019, 32080, 322, 380, 381, 382, 390, 391, 392, 420, 421, …	Continuous (age)	X	X	X
age_Skin_infection	Skin_infection	A46, B00, B01, B02, B03, B04, B05, B06, B07, B08, B09, L00, L01, L02, L03, L04, L05, L06, L07, L08	035, 050, 051, 052, 053, 054, 055, 056, 057, 110, 111, 680, 681, 682, 683, 684, 685, 686	Continuous (age)	X	X	X
age_Respiratory_infection	Respiratory infection	J22, J00, J01, J02, J03, J04, J05, J06, J07, J08, J09, J10, J11, J12, J13, J14, J15, J16, J17, J18, J36	46, 47 , 480, 481, 482, 483, 484, 485, 486	Continuous (age)	X	X	X
age_Genital_infection	Genital infection	N45, N512, N70, N700, N709, N760, N762, N764, N770, N771, N518B	604, 612, 620, 622	Continuous (age)	X	X	X
age_CNS_infection	Central nervous system infections	A066, A022C, A17, A229C, A321, A390, A504, A514B, A521, A521A, A521B, A548A, A548D, A80, A81, A82, A83, A84, A85, A86, A87, A88, A89, B003, B004, B010, B011, B020, B021, B050, B051, B060, B261, B262, B375, B451, B582, B602, E236A, G00, G01, G02, G03, G04, G05, G06, G07	013, 02701, 03609, 040, 041, 042, 043, 04509, 04519, 04599, 046, 05201, 05302, 05403,322, 323, 324, 474 05501, 05601, 06209, 06219, 06229, 06239, 06249, 06299, 06309, 06319, 06329, 06399, 06499, 06599, 07199, 07202, 07501, 07929, 09049, 09490, 0949, 320,	Continuous (age)	-	X	X
age_Viral_infection	Viral infection	A08, A60, A630, A8, A9, B00, B060, B01, B02, B03, B04, B05, B06, B07, B08, B09, B15, B16, B17, B18, B19, B20, B21, B22, B23, B24, B25, B26, B260, B261, B262, B263, B268, B269, B27, B270, B271, B278, B279, B33, B330, B331, B332, B333, B338, B34, B340, B341, B342, B343, B344, B348, B349, B97, G020, G051, H621A, H621B, H671A, H671B, I301E, I400B, I411A, I411B, J00, J04, J05, J06, J10, J11, J12, J050…	00880, 00889, 00890, 040, 041, 042, 043, 044, 045, 046, 050, 051, 052, 053, 054, 055, 056, 057, 060, 061, 062, 063, 064, 065, 067, 068, 070, 071, 072, 074, 075, 46099, 464, 46599, 47099, 471, 472, 473, 474, 48099	Continuous (age)	X	X	X
age_Others_infection	Others infection	A06, A07, A085, A09, A63, A59, A64, B35, B36, B37, B38, B39, B4, B5, B60, B64, B65, B66, B67, B68, B69, B7, B80, B81, B82, B83, B87, B88, B89, B99, G02, G040, G049, G052, G079D, H622, I301, I400, I411, I412, I521C, I33, J18, J02, J03, J172, J173, J178, J22, J998B, J998C, K770C, K770D, K770E, K35, K750, L303, M016, M631C, M631D, M631E, M631F, M632A, M651, M711, N370A, N160D, O983, O986, O987, O988…	006, 007, 00899, 00999, 084, 087, 089, 09991, 09992, 09993, 09999, 110, 111, 112, 113, 114, 115, 116, 117, 12, 130, 131, 13603, 13600, 572, 99859	Continuous (age)	X	X	X
age_Gastrointestinal_infection	Gastrointestinal infection	A00, A01, A02, A03, A04, A05, A06, A07, A08, A09, K35	000, 001, 002, 003, 004, 005, 006, 007, 008, 009, 540	Continuous (age)	X	X	X
age_Pregnancy_infection_m	Pregnancy infection	O23, O264, O85, O86, O98	630, 635, 670	Continuous (age)	X	X	-
age_diabetes	Diabetes type1	E10	249	Continuous (age)	X	X	X
age_G4010	Epilepsy	G40	345.xx (excl 345.29)	Continuous (age)	X	X	X
age_R5008	Syncope	R55		Continuous (age)	X	X	X
HLA-A01.01				Categorical (no, hetoerozygote, homozygote)	X	X	X
HLA-A02.01				Categorical (no, hetoerozygote, homozygote)	X	X	X
HLA-A03.01				Categorical (no, hetoerozygote, homozygote)	X	X	X
HLA-A24.02				Categorical (no, hetoerozygote, homozygote)	-	-	X
HLA-B07.02				Categorical (no, hetoerozygote, homozygote)	X	X	X
HLA-B08.01				Categorical (no, hetoerozygote, homozygote)	X	X	X
HLA-B15.01				Categorical (no, hetoerozygote, homozygote)	-	-	X
HLA-B40.01				Categorical (no, hetoerozygote, homozygote)	-	X	X
HLA-B44.02				Categorical (no, hetoerozygote, homozygote)	X	X	X
HLA-C03.04				Categorical (no, hetoerozygote, homozygote)	X	X	X
HLA-C04.01				Categorical (no, hetoerozygote, homozygote)	X	X	X
HLA-C05.01				Categorical (no, hetoerozygote, homozygote)	-	-	X
HLA-C06.02				Categorical (no, hetoerozygote, homozygote)	X	X	X
HLA-C07.01				Categorical (no, hetoerozygote, homozygote)	X	X	X
HLA-C07.02				Categorical (no, hetoerozygote, homozygote)	X	X	X
HLA-DRB103.01				Categorical (no, hetoerozygote, homozygote)	-	-	X
HLA-DRB107.01				Categorical (no, hetoerozygote, homozygote)	X	X	X
HLA-DRB113.01				Categorical (no, hetoerozygote, homozygote)	-	-	X
HLA-DRB115.01				Categorical (no, hetoerozygote, homozygote)	X	X	X
HLA-DQA101.01				Categorical (no, hetoerozygote, homozygote)	X	X	X
HLA-DQA101.02				Categorical (no, hetoerozygote, homozygote)	X	X	X
HLA-DQA101.03				Categorical (no, hetoerozygote, homozygote)	-	-	X
HLA-DQA102.01				Categorical (no, hetoerozygote, homozygote)	X	X	X
HLA-DQA103.01				Categorical (no, hetoerozygote, homozygote)	X	X	X
HLA-DQA105.01				Categorical (no, hetoerozygote, homozygote)	X	X	X
HLA-DQA105.05				Categorical (no, hetoerozygote, homozygote)	X	X	X
HLA-DQB102.01				Categorical (no, hetoerozygote, homozygote)	X	X	X
HLA-DQB103.01				Categorical (no, hetoerozygote, homozygote)	X	X	X
HLA-DQB103.02				Categorical (no, hetoerozygote, homozygote)	X	X	X
HLA-DQB105.01				Categorical (no, hetoerozygote, homozygote)	X	X	X
HLA-DQB106.02				Categorical (no, hetoerozygote, homozygote)	X	X	X
HLA-DQB106.03				Categorical (no, hetoerozygote, homozygote)	-	-	X
HLA-DPB103.01				Categorical (no, hetoerozygote, homozygote)	X	X	X
HLA-DPB104.01				Categorical (no, hetoerozygote, homozygote)	X	X	X
HLA-DPB104.02				Categorical (no, hetoerozygote, homozygote)	X	X	X
rs227163_C				Categorical (homozygote reference allele, hetoerozygote, heterozygote risk allele)	X	X	X
rs2252865_T				Categorical (homozygote reference allele, hetoerozygote, heterozygote risk allele)	X	X	X
rs301806_T				Categorical (homozygote reference allele, hetoerozygote, heterozygote risk allele)	X	X	X
rs2056417_A				Categorical (homozygote reference allele, hetoerozygote, heterozygote risk allele)	X	X	X
rs2240339_A				Categorical (homozygote reference allele, hetoerozygote, heterozygote risk allele)	X	X	X
rs2254135_T				Categorical (homozygote reference allele, hetoerozygote, heterozygote risk allele)	X	X	X
rs6426833_A				Categorical (homozygote reference allele, hetoerozygote, heterozygote risk allele)	X	X	X
rs1002656_C				Categorical (homozygote reference allele, hetoerozygote, heterozygote risk allele)	X	X	X
rs883220_C				Categorical (homozygote reference allele, hetoerozygote, heterozygote risk allele)	X	X	X
rs4660531_T				Categorical (homozygote reference allele, hetoerozygote, heterozygote risk allele)	X	X	X
rs10789491_G				Categorical (homozygote reference allele, hetoerozygote, heterozygote risk allele)	X	X	X
rs6673480_T				Categorical (homozygote reference allele, hetoerozygote, heterozygote risk allele)	X	X	X
rs814197_G				Categorical (homozygote reference allele, hetoerozygote, heterozygote risk allele)	X	X	X
rs1125777_C				Categorical (homozygote reference allele, hetoerozygote, heterozygote risk allele)	X	X	X
rs12568010_A				Categorical (homozygote reference allele, hetoerozygote, heterozygote risk allele)	X	X	X
rs1495965_G				Categorical (homozygote reference allele, hetoerozygote, heterozygote risk allele)	X	X	X
rs4650608_T				Categorical (homozygote reference allele, hetoerozygote, heterozygote risk allele)	X	X	X
rs12730292_C				Categorical (homozygote reference allele, hetoerozygote, heterozygote risk allele)	X	X	X
rs10873998_T				Categorical (homozygote reference allele, hetoerozygote, heterozygote risk allele)	X	X	X
rs12065553_G				Categorical (homozygote reference allele, hetoerozygote, heterozygote risk allele)	X	X	X
rs12144715_T				Categorical (homozygote reference allele, hetoerozygote, heterozygote risk allele)	X	X	X
rs233100_G				Categorical (homozygote reference allele, hetoerozygote, heterozygote risk allele)	X	X	X
rs2249296_C				Categorical (homozygote reference allele, hetoerozygote, heterozygote risk allele)	X	X	X
rs12048904_A				Categorical (homozygote reference allele, hetoerozygote, heterozygote risk allele)	X	X	X
rs11581062_G				Categorical (homozygote reference allele, hetoerozygote, heterozygote risk allele)	X	X	X
rs2153977_T				Categorical (homozygote reference allele, hetoerozygote, heterozygote risk allele)	X	X	X
rs2358994_A				Categorical (homozygote reference allele, hetoerozygote, heterozygote risk allele)	X	X	X
rs3827735_C				Categorical (homozygote reference allele, hetoerozygote, heterozygote risk allele)	X	X	X
rs11102807_A				Categorical (homozygote reference allele, hetoerozygote, heterozygote risk allele)	X	X	X
rs624988_T				Categorical (homozygote reference allele, hetoerozygote, heterozygote risk allele)	X	X	X
rs11587682_C				Categorical (homozygote reference allele, hetoerozygote, heterozygote risk allele)	X	X	X
rs3761959_G				Categorical (homozygote reference allele, hetoerozygote, heterozygote risk allele)	X	X	X
rs7528684_T				Categorical (homozygote reference allele, hetoerozygote, heterozygote risk allele)	X	X	X
rs11265461_C				Categorical (homozygote reference allele, hetoerozygote, heterozygote risk allele)	X	X	X
rs983494_G				Categorical (homozygote reference allele, hetoerozygote, heterozygote risk allele)	X	X	X
rs12129787_A				Categorical (homozygote reference allele, hetoerozygote, heterozygote risk allele)	X	X	X
rs10489202_A				Categorical (homozygote reference allele, hetoerozygote, heterozygote risk allele)	X	X	X
rs704840_G				Categorical (homozygote reference allele, hetoerozygote, heterozygote risk allele)	X	X	X
rs10798069_C				Categorical (homozygote reference allele, hetoerozygote, heterozygote risk allele)	X	X	X
rs6692705_A				Categorical (homozygote reference allele, hetoerozygote, heterozygote risk allele)	X	X	X
rs2990510_G				Categorical (homozygote reference allele, hetoerozygote, heterozygote risk allele)	X	X	X
rs2786111_C				Categorical (homozygote reference allele, hetoerozygote, heterozygote risk allele)	X	X	X
rs2359952_A				Categorical (homozygote reference allele, hetoerozygote, heterozygote risk allele)	X	X	X
rs16843742_T				Categorical (homozygote reference allele, hetoerozygote, heterozygote risk allele)	X	X	X
rs7529073_C				Categorical (homozygote reference allele, hetoerozygote, heterozygote risk allele)	X	X	X
rs7550853_C				Categorical (homozygote reference allele, hetoerozygote, heterozygote risk allele)	X	X	X
rs10157709_C				Categorical (homozygote reference allele, hetoerozygote, heterozygote risk allele)	X	X	X
rs12412942_A				Categorical (homozygote reference allele, hetoerozygote, heterozygote risk allele)	X	X	X
rs11814411_A				Categorical (homozygote reference allele, hetoerozygote, heterozygote risk allele)	X	X	X
rs416990_A				Categorical (homozygote reference allele, hetoerozygote, heterozygote risk allele)	X	X	X
rs715987_A				Categorical (homozygote reference allele, hetoerozygote, heterozygote risk allele)	X	X	X
rs745782_A				Categorical (homozygote reference allele, hetoerozygote, heterozygote risk allele)	X	X	X
rs313500_G				Categorical (homozygote reference allele, hetoerozygote, heterozygote risk allele)	X	X	X
rs10904290_A				Categorical (homozygote reference allele, hetoerozygote, heterozygote risk allele)	X	X	X
rs2028690_A				Categorical (homozygote reference allele, hetoerozygote, heterozygote risk allele)	X	X	X
rs381443_A				Categorical (homozygote reference allele, hetoerozygote, heterozygote risk allele)	X	X	X
rs12775823_A				Categorical (homozygote reference allele, hetoerozygote, heterozygote risk allele)	X	X	X
rs11252622_G				Categorical (homozygote reference allele, hetoerozygote, heterozygote risk allele)	X	X	X
rs1039197_C				Categorical (homozygote reference allele, hetoerozygote, heterozygote risk allele)	X	X	X
rs313462_G				Categorical (homozygote reference allele, hetoerozygote, heterozygote risk allele)	X	X	X
rs313438_A				Categorical (homozygote reference allele, hetoerozygote, heterozygote risk allele)	X	X	X
rs2088500_G				Categorical (homozygote reference allele, hetoerozygote, heterozygote risk allele)	X	X	X
rs12255709_A				Categorical (homozygote reference allele, hetoerozygote, heterozygote risk allele)	X	X	X
rs313452_C				Categorical (homozygote reference allele, hetoerozygote, heterozygote risk allele)	X	X	X
rs2165953_G				Categorical (homozygote reference allele, hetoerozygote, heterozygote risk allele)	X	X	X
rs1498273_A				Categorical (homozygote reference allele, hetoerozygote, heterozygote risk allele)	X	X	X
rs10904319_A				Categorical (homozygote reference allele, hetoerozygote, heterozygote risk allele)	X	X	X
rs7068675_C				Categorical (homozygote reference allele, hetoerozygote, heterozygote risk allele)	X	X	X
rs11252674_G				Categorical (homozygote reference allele, hetoerozygote, heterozygote risk allele)	X	X	X
rs11252679_A				Categorical (homozygote reference allele, hetoerozygote, heterozygote risk allele)	X	X	X
rs10904328_G				Categorical (homozygote reference allele, hetoerozygote, heterozygote risk allele)	X	X	X
rs2123348_G				Categorical (homozygote reference allele, hetoerozygote, heterozygote risk allele)	X	X	X
rs4881340_A				Categorical (homozygote reference allele, hetoerozygote, heterozygote risk allele)	X	X	X
rs12357812_A				Categorical (homozygote reference allele, hetoerozygote, heterozygote risk allele)	X	X	X
rs7900146_A				Categorical (homozygote reference allele, hetoerozygote, heterozygote risk allele)	X	X	X
rs9423544_A				Categorical (homozygote reference allele, hetoerozygote, heterozygote risk allele)	X	X	X
rs61839660_A				Categorical (homozygote reference allele, hetoerozygote, heterozygote risk allele)	X	X	X
rs10905718_G				Categorical (homozygote reference allele, hetoerozygote, heterozygote risk allele)	X	X	X
rs12570744_T				Categorical (homozygote reference allele, hetoerozygote, heterozygote risk allele)	X	X	X
rs3802604_G				Categorical (homozygote reference allele, hetoerozygote, heterozygote risk allele)	X	X	X
rs7090925_A				Categorical (homozygote reference allele, hetoerozygote, heterozygote risk allele)	X	X	X
rs10796051_C				Categorical (homozygote reference allele, hetoerozygote, heterozygote risk allele)	X	X	X
rs7099380_A				Categorical (homozygote reference allele, hetoerozygote, heterozygote risk allele)	X	X	X
rs2265265_A				Categorical (homozygote reference allele, hetoerozygote, heterozygote risk allele)	X	X	X
rs2462021_C				Categorical (homozygote reference allele, hetoerozygote, heterozygote risk allele)	X	X	X
rs1042058_C				Categorical (homozygote reference allele, hetoerozygote, heterozygote risk allele)	X	X	X
rs1775715_G				Categorical (homozygote reference allele, hetoerozygote, heterozygote risk allele)	X	X	X
rs2802493_C				Categorical (homozygote reference allele, hetoerozygote, heterozygote risk allele)	X	X	X
rs2663052_C				Categorical (homozygote reference allele, hetoerozygote, heterozygote risk allele)	X	X	X
rs4948418_T				Categorical (homozygote reference allele, hetoerozygote, heterozygote risk allele)	X	X	X
rs10994397_T				Categorical (homozygote reference allele, hetoerozygote, heterozygote risk allele)	X	X	X
rs10821944_G				Categorical (homozygote reference allele, hetoerozygote, heterozygote risk allele)	X	X	X
rs10995251_C				Categorical (homozygote reference allele, hetoerozygote, heterozygote risk allele)	X	X	X
rs1444418_A				Categorical (homozygote reference allele, hetoerozygote, heterozygote risk allele)	X	X	X
rs17741873_G				Categorical (homozygote reference allele, hetoerozygote, heterozygote risk allele)	X	X	X
rs703970_C				Categorical (homozygote reference allele, hetoerozygote, heterozygote risk allele)	X	X	X
rs7097656_G				Categorical (homozygote reference allele, hetoerozygote, heterozygote risk allele)	X	X	X
rs1863824_G				Categorical (homozygote reference allele, hetoerozygote, heterozygote risk allele)	X	X	X
rs7923837_G				Categorical (homozygote reference allele, hetoerozygote, heterozygote risk allele)	X	X	X
rs1326934_T				Categorical (homozygote reference allele, hetoerozygote, heterozygote risk allele)	X	X	X
rs3762096_A				Categorical (homozygote reference allele, hetoerozygote, heterozygote risk allele)	X	X	X
rs11190141_C				Categorical (homozygote reference allele, hetoerozygote, heterozygote risk allele)	X	X	X
rs7085104_A				Categorical (homozygote reference allele, hetoerozygote, heterozygote risk allele)	X	X	X
rs11195128_T				Categorical (homozygote reference allele, hetoerozygote, heterozygote risk allele)	X	X	X
rs3814231_G				Categorical (homozygote reference allele, hetoerozygote, heterozygote risk allele)	X	X	X
rs181500_T				Categorical (homozygote reference allele, hetoerozygote, heterozygote risk allele)	X	X	X
rs10734105_G				Categorical (homozygote reference allele, hetoerozygote, heterozygote risk allele)	X	X	X
rs10857712_T				Categorical (homozygote reference allele, hetoerozygote, heterozygote risk allele)	X	X	X
rs878860_G				Categorical (homozygote reference allele, hetoerozygote, heterozygote risk allele)	X	X	X
rs6484218_A				Categorical (homozygote reference allele, hetoerozygote, heterozygote risk allele)	X	X	X
rs7116879_T				Categorical (homozygote reference allele, hetoerozygote, heterozygote risk allele)	X	X	X
rs11027857_A				Categorical (homozygote reference allele, hetoerozygote, heterozygote risk allele)	X	X	X
rs1509605_T				Categorical (homozygote reference allele, hetoerozygote, heterozygote risk allele)	X	X	X
rs10768122_G				Categorical (homozygote reference allele, hetoerozygote, heterozygote risk allele)	X	X	X
rs4755450_G				Categorical (homozygote reference allele, hetoerozygote, heterozygote risk allele)	X	X	X
rs11229030_C				Categorical (homozygote reference allele, hetoerozygote, heterozygote risk allele)	X	X	X
rs650258_G				Categorical (homozygote reference allele, hetoerozygote, heterozygote risk allele)	X	X	X
rs559928_C				Categorical (homozygote reference allele, hetoerozygote, heterozygote risk allele)	X	X	X
rs593982_C				Categorical (homozygote reference allele, hetoerozygote, heterozygote risk allele)	X	X	X
rs494003_A				Categorical (homozygote reference allele, hetoerozygote, heterozygote risk allele)	X	X	X
rs479844_G				Categorical (homozygote reference allele, hetoerozygote, heterozygote risk allele)	X	X	X
rs568617_A				Categorical (homozygote reference allele, hetoerozygote, heterozygote risk allele)	X	X	X
rs7122539_G				Categorical (homozygote reference allele, hetoerozygote, heterozygote risk allele)	X	X	X
rs3781913_T				Categorical (homozygote reference allele, hetoerozygote, heterozygote risk allele)	X	X	X
rs7130588_G				Categorical (homozygote reference allele, hetoerozygote, heterozygote risk allele)	X	X	X
rs12576775_G				Categorical (homozygote reference allele, hetoerozygote, heterozygote risk allele)	X	X	X
rs6483414_C				Categorical (homozygote reference allele, hetoerozygote, heterozygote risk allele)	X	X	X
rs4409785_G				Categorical (homozygote reference allele, hetoerozygote, heterozygote risk allele)	X	X	X
rs483905_A				Categorical (homozygote reference allele, hetoerozygote, heterozygote risk allele)	X	X	X
rs6589377_A				Categorical (homozygote reference allele, hetoerozygote, heterozygote risk allele)	X	X	X
rs3934007_T				Categorical (homozygote reference allele, hetoerozygote, heterozygote risk allele)	X	X	X
rs630923_C				Categorical (homozygote reference allele, hetoerozygote, heterozygote risk allele)	X	X	X
rs10893845_T				Categorical (homozygote reference allele, hetoerozygote, heterozygote risk allele)	X	X	X
rs4937362_T				Categorical (homozygote reference allele, hetoerozygote, heterozygote risk allele)	X	X	X
rs7941765_C				Categorical (homozygote reference allele, hetoerozygote, heterozygote risk allele)	X	X	X
rs10893900_G				Categorical (homozygote reference allele, hetoerozygote, heterozygote risk allele)	X	X	X
rs4936059_G				Categorical (homozygote reference allele, hetoerozygote, heterozygote risk allele)	X	X	X
rs11603151_A				Categorical (homozygote reference allele, hetoerozygote, heterozygote risk allele)	X	X	X
rs2159100_T				Categorical (homozygote reference allele, hetoerozygote, heterozygote risk allele)	X	X	X
rs4765913_A				Categorical (homozygote reference allele, hetoerozygote, heterozygote risk allele)	X	X	X
rs10466829_A				Categorical (homozygote reference allele, hetoerozygote, heterozygote risk allele)	X	X	X
rs11054833_A				Categorical (homozygote reference allele, hetoerozygote, heterozygote risk allele)	X	X	X
rs11054935_G				Categorical (homozygote reference allele, hetoerozygote, heterozygote risk allele)	X	X	X
rs1024843_T				Categorical (homozygote reference allele, hetoerozygote, heterozygote risk allele)	X	X	X
rs302321_C				Categorical (homozygote reference allele, hetoerozygote, heterozygote risk allele)	X	X	X
rs3747562_G				Categorical (homozygote reference allele, hetoerozygote, heterozygote risk allele)	X	X	X
rs1816854_T				Categorical (homozygote reference allele, hetoerozygote, heterozygote risk allele)	X	X	X
rs11168249_C				Categorical (homozygote reference allele, hetoerozygote, heterozygote risk allele)	X	X	X
rs2070615_G				Categorical (homozygote reference allele, hetoerozygote, heterozygote risk allele)	X	X	X
rs705699_T				Categorical (homozygote reference allele, hetoerozygote, heterozygote risk allele)	X	X	X
rs2456973_C				Categorical (homozygote reference allele, hetoerozygote, heterozygote risk allele)	X	X	X
rs1059513_T				Categorical (homozygote reference allele, hetoerozygote, heterozygote risk allele)	X	X	X
rs701006_G				Categorical (homozygote reference allele, hetoerozygote, heterozygote risk allele)	X	X	X
rs10748045_G				Categorical (homozygote reference allele, hetoerozygote, heterozygote risk allele)	X	X	X
rs795943_G				Categorical (homozygote reference allele, hetoerozygote, heterozygote risk allele)	X	X	X
rs10858583_C				Categorical (homozygote reference allele, hetoerozygote, heterozygote risk allele)	X	X	X
rs2367563_A				Categorical (homozygote reference allele, hetoerozygote, heterozygote risk allele)	X	X	X
rs6538761_A				Categorical (homozygote reference allele, hetoerozygote, heterozygote risk allele)	X	X	X
rs17041417_A				Categorical (homozygote reference allele, hetoerozygote, heterozygote risk allele)	X	X	X
rs17040430_T				Categorical (homozygote reference allele, hetoerozygote, heterozygote risk allele)	X	X	X
rs4766578_T				Categorical (homozygote reference allele, hetoerozygote, heterozygote risk allele)	X	X	X
rs428073_T				Categorical (homozygote reference allele, hetoerozygote, heterozygote risk allele)	X	X	X
rs7300146_C				Categorical (homozygote reference allele, hetoerozygote, heterozygote risk allele)	X	X	X
rs9603618_G				Categorical (homozygote reference allele, hetoerozygote, heterozygote risk allele)	X	X	X
rs17594362_A				Categorical (homozygote reference allele, hetoerozygote, heterozygote risk allele)	X	X	X
rs4143229_C				Categorical (homozygote reference allele, hetoerozygote, heterozygote risk allele)	X	X	X
rs806321_A				Categorical (homozygote reference allele, hetoerozygote, heterozygote risk allele)	X	X	X
rs9596270_T				Categorical (homozygote reference allele, hetoerozygote, heterozygote risk allele)	X	X	X
rs1867368_C				Categorical (homozygote reference allele, hetoerozygote, heterozygote risk allele)	X	X	X
rs9601116_A				Categorical (homozygote reference allele, hetoerozygote, heterozygote risk allele)	X	X	X
rs9601248_C				Categorical (homozygote reference allele, hetoerozygote, heterozygote risk allele)	X	X	X
rs3742130_G				Categorical (homozygote reference allele, hetoerozygote, heterozygote risk allele)	X	X	X
rs9554958_A				Categorical (homozygote reference allele, hetoerozygote, heterozygote risk allele)	X	X	X
rs10148671_T				Categorical (homozygote reference allele, hetoerozygote, heterozygote risk allele)	X	X	X
rs3783637_T				Categorical (homozygote reference allele, hetoerozygote, heterozygote risk allele)	X	X	X
rs2225291_C				Categorical (homozygote reference allele, hetoerozygote, heterozygote risk allele)	X	X	X
rs216518_A				Categorical (homozygote reference allele, hetoerozygote, heterozygote risk allele)	X	X	X
rs1957895_G				Categorical (homozygote reference allele, hetoerozygote, heterozygote risk allele)	X	X	X
rs8012941_G				Categorical (homozygote reference allele, hetoerozygote, heterozygote risk allele)	X	X	X
rs4902647_T				Categorical (homozygote reference allele, hetoerozygote, heterozygote risk allele)	X	X	X
rs194749_C				Categorical (homozygote reference allele, hetoerozygote, heterozygote risk allele)	X	X	X
rs2300603_C				Categorical (homozygote reference allele, hetoerozygote, heterozygote risk allele)	X	X	X
rs12101261_T				Categorical (homozygote reference allele, hetoerozygote, heterozygote risk allele)	X	X	X
rs2119704_A				Categorical (homozygote reference allele, hetoerozygote, heterozygote risk allele)	X	X	X
rs1456988_G				Categorical (homozygote reference allele, hetoerozygote, heterozygote risk allele)	X	X	X
rs824192_T				Categorical (homozygote reference allele, hetoerozygote, heterozygote risk allele)	X	X	X
rs1457257_G				Categorical (homozygote reference allele, hetoerozygote, heterozygote risk allele)	X	X	X
rs7171171_G				Categorical (homozygote reference allele, hetoerozygote, heterozygote risk allele)	X	X	X
rs6492971_A				Categorical (homozygote reference allele, hetoerozygote, heterozygote risk allele)	X	X	X
rs12592967_C				Categorical (homozygote reference allele, hetoerozygote, heterozygote risk allele)	X	X	X
rs2127162_A				Categorical (homozygote reference allele, hetoerozygote, heterozygote risk allele)	X	X	X
rs16958292_G				Categorical (homozygote reference allele, hetoerozygote, heterozygote risk allele)	X	X	X
rs2289583_A				Categorical (homozygote reference allele, hetoerozygote, heterozygote risk allele)	X	X	X
rs2289700_T				Categorical (homozygote reference allele, hetoerozygote, heterozygote risk allele)	X	X	X
rs758129_A				Categorical (homozygote reference allele, hetoerozygote, heterozygote risk allele)	X	X	X
rs6496667_A				Categorical (homozygote reference allele, hetoerozygote, heterozygote risk allele)	X	X	X
rs12719740_A				Categorical (homozygote reference allele, hetoerozygote, heterozygote risk allele)	X	X	X
rs2744148_G				Categorical (homozygote reference allele, hetoerozygote, heterozygote risk allele)	X	X	X
rs6500596_G				Categorical (homozygote reference allele, hetoerozygote, heterozygote risk allele)	X	X	X
rs631208_G				Categorical (homozygote reference allele, hetoerozygote, heterozygote risk allele)	X	X	X
rs11866328_T				Categorical (homozygote reference allele, hetoerozygote, heterozygote risk allele)	X	X	X
rs887864_G				Categorical (homozygote reference allele, hetoerozygote, heterozygote risk allele)	X	X	X
rs12599402_C				Categorical (homozygote reference allele, hetoerozygote, heterozygote risk allele)	X	X	X
rs9923856_C				Categorical (homozygote reference allele, hetoerozygote, heterozygote risk allele)	X	X	X
rs4780355_C				Categorical (homozygote reference allele, hetoerozygote, heterozygote risk allele)	X	X	X
rs6498184_T				Categorical (homozygote reference allele, hetoerozygote, heterozygote risk allele)	X	X	X
rs7404928_C				Categorical (homozygote reference allele, hetoerozygote, heterozygote risk allele)	X	X	X
rs4129575_G				Categorical (homozygote reference allele, hetoerozygote, heterozygote risk allele)	X	X	X
rs8045689_C				Categorical (homozygote reference allele, hetoerozygote, heterozygote risk allele)	X	X	X
rs7204270_C				Categorical (homozygote reference allele, hetoerozygote, heterozygote risk allele)	X	X	X
rs9937837_G				Categorical (homozygote reference allele, hetoerozygote, heterozygote risk allele)	X	X	X
rs17338034_G				Categorical (homozygote reference allele, hetoerozygote, heterozygote risk allele)	X	X	X
rs821470_G				Categorical (homozygote reference allele, hetoerozygote, heterozygote risk allele)	X	X	X
rs11574514_T				Categorical (homozygote reference allele, hetoerozygote, heterozygote risk allele)	X	X	X
rs11643192_A				Categorical (homozygote reference allele, hetoerozygote, heterozygote risk allele)	X	X	X
rs7196953_A				Categorical (homozygote reference allele, hetoerozygote, heterozygote risk allele)	X	X	X
rs11644034_A				Categorical (homozygote reference allele, hetoerozygote, heterozygote risk allele)	X	X	X
rs2280381_C				Categorical (homozygote reference allele, hetoerozygote, heterozygote risk allele)	X	X	X
rs9926296_G				Categorical (homozygote reference allele, hetoerozygote, heterozygote risk allele)	X	X	X
rs8078776_G				Categorical (homozygote reference allele, hetoerozygote, heterozygote risk allele)	X	X	X
rs8066891_G				Categorical (homozygote reference allele, hetoerozygote, heterozygote risk allele)	X	X	X
rs3091316_A				Categorical (homozygote reference allele, hetoerozygote, heterozygote risk allele)	X	X	X
rs11655550_C				Categorical (homozygote reference allele, hetoerozygote, heterozygote risk allele)	X	X	X
rs4794820_A				Categorical (homozygote reference allele, hetoerozygote, heterozygote risk allele)	X	X	X
rs11079035_A				Categorical (homozygote reference allele, hetoerozygote, heterozygote risk allele)	X	X	X
rs2293152_G				Categorical (homozygote reference allele, hetoerozygote, heterozygote risk allele)	X	X	X
rs7214661_G				Categorical (homozygote reference allele, hetoerozygote, heterozygote risk allele)	X	X	X
rs10468514_G				Categorical (homozygote reference allele, hetoerozygote, heterozygote risk allele)	X	X	X
rs11079757_A				Categorical (homozygote reference allele, hetoerozygote, heterozygote risk allele)	X	X	X
rs180515_G				Categorical (homozygote reference allele, hetoerozygote, heterozygote risk allele)	X	X	X
rs4968736_G				Categorical (homozygote reference allele, hetoerozygote, heterozygote risk allele)	X	X	X
rs312691_C				Categorical (homozygote reference allele, hetoerozygote, heterozygote risk allele)	X	X	X
rs959260_C				Categorical (homozygote reference allele, hetoerozygote, heterozygote risk allele)	X	X	X
rs1557305_T				Categorical (homozygote reference allele, hetoerozygote, heterozygote risk allele)	X	X	X
rs6506569_C				Categorical (homozygote reference allele, hetoerozygote, heterozygote risk allele)	X	X	X
rs264272_T				Categorical (homozygote reference allele, hetoerozygote, heterozygote risk allele)	X	X	X
rs2847297_G				Categorical (homozygote reference allele, hetoerozygote, heterozygote risk allele)	X	X	X
rs8084351_G				Categorical (homozygote reference allele, hetoerozygote, heterozygote risk allele)	X	X	X
rs12456021_A				Categorical (homozygote reference allele, hetoerozygote, heterozygote risk allele)	X	X	X
rs7238078_G				Categorical (homozygote reference allele, hetoerozygote, heterozygote risk allele)	X	X	X
rs949214_C				Categorical (homozygote reference allele, hetoerozygote, heterozygote risk allele)	X	X	X
rs1077667_T				Categorical (homozygote reference allele, hetoerozygote, heterozygote risk allele)	X	X	X
rs2164983_A				Categorical (homozygote reference allele, hetoerozygote, heterozygote risk allele)	X	X	X
rs4926298_A				Categorical (homozygote reference allele, hetoerozygote, heterozygote risk allele)	X	X	X
rs13344313_A				Categorical (homozygote reference allele, hetoerozygote, heterozygote risk allele)	X	X	X
rs33431_C				Categorical (homozygote reference allele, hetoerozygote, heterozygote risk allele)	X	X	X
rs7255066_C				Categorical (homozygote reference allele, hetoerozygote, heterozygote risk allele)	X	X	X
rs307896_A				Categorical (homozygote reference allele, hetoerozygote, heterozygote risk allele)	X	X	X
rs516246_T				Categorical (homozygote reference allele, hetoerozygote, heterozygote risk allele)	X	X	X
rs281380_C				Categorical (homozygote reference allele, hetoerozygote, heterozygote risk allele)	X	X	X
rs2303759_G				Categorical (homozygote reference allele, hetoerozygote, heterozygote risk allele)	X	X	X
rs2304206_A				Categorical (homozygote reference allele, hetoerozygote, heterozygote risk allele)	X	X	X
rs7260516_T				Categorical (homozygote reference allele, hetoerozygote, heterozygote risk allele)	X	X	X
rs10174949_G				Categorical (homozygote reference allele, hetoerozygote, heterozygote risk allele)	X	X	X
rs12992463_A				Categorical (homozygote reference allele, hetoerozygote, heterozygote risk allele)	X	X	X
rs1731240_A				Categorical (homozygote reference allele, hetoerozygote, heterozygote risk allele)	X	X	X
rs6718520_A				Categorical (homozygote reference allele, hetoerozygote, heterozygote risk allele)	X	X	X
rs12466022_C				Categorical (homozygote reference allele, hetoerozygote, heterozygote risk allele)	X	X	X
rs698833_T				Categorical (homozygote reference allele, hetoerozygote, heterozygote risk allele)	X	X	X
rs12713034_A				Categorical (homozygote reference allele, hetoerozygote, heterozygote risk allele)	X	X	X
rs1568452_T				Categorical (homozygote reference allele, hetoerozygote, heterozygote risk allele)	X	X	X
rs11900673_T				Categorical (homozygote reference allele, hetoerozygote, heterozygote risk allele)	X	X	X
rs6545946_C				Categorical (homozygote reference allele, hetoerozygote, heterozygote risk allele)	X	X	X
rs268134_G				Categorical (homozygote reference allele, hetoerozygote, heterozygote risk allele)	X	X	X
rs3845817_T				Categorical (homozygote reference allele, hetoerozygote, heterozygote risk allele)	X	X	X
rs3911862_A				Categorical (homozygote reference allele, hetoerozygote, heterozygote risk allele)	X	X	X
rs7592330_A				Categorical (homozygote reference allele, hetoerozygote, heterozygote risk allele)	X	X	X
rs7595037_A				Categorical (homozygote reference allele, hetoerozygote, heterozygote risk allele)	X	X	X
rs2077586_A				Categorical (homozygote reference allele, hetoerozygote, heterozygote risk allele)	X	X	X
rs6746896_A				Categorical (homozygote reference allele, hetoerozygote, heterozygote risk allele)	X	X	X
rs7578035_G				Categorical (homozygote reference allele, hetoerozygote, heterozygote risk allele)	X	X	X
rs10185424_A				Categorical (homozygote reference allele, hetoerozygote, heterozygote risk allele)	X	X	X
rs2192752_C				Categorical (homozygote reference allele, hetoerozygote, heterozygote risk allele)	X	X	X
rs10189629_A				Categorical (homozygote reference allele, hetoerozygote, heterozygote risk allele)	X	X	X
rs17174870_G				Categorical (homozygote reference allele, hetoerozygote, heterozygote risk allele)	X	X	X
rs1143633_C				Categorical (homozygote reference allele, hetoerozygote, heterozygote risk allele)	X	X	X
rs7606549_A				Categorical (homozygote reference allele, hetoerozygote, heterozygote risk allele)	X	X	X
rs319858_G				Categorical (homozygote reference allele, hetoerozygote, heterozygote risk allele)	X	X	X
rs12711680_G				Categorical (homozygote reference allele, hetoerozygote, heterozygote risk allele)	X	X	X
rs12993006_T				Categorical (homozygote reference allele, hetoerozygote, heterozygote risk allele)	X	X	X
rs6430491_G				Categorical (homozygote reference allele, hetoerozygote, heterozygote risk allele)	X	X	X
rs17811332_G				Categorical (homozygote reference allele, hetoerozygote, heterozygote risk allele)	X	X	X
rs8179646_T				Categorical (homozygote reference allele, hetoerozygote, heterozygote risk allele)	X	X	X
rs2042772_T				Categorical (homozygote reference allele, hetoerozygote, heterozygote risk allele)	X	X	X
rs2111485_A				Categorical (homozygote reference allele, hetoerozygote, heterozygote risk allele)	X	X	X
rs4668163_T				Categorical (homozygote reference allele, hetoerozygote, heterozygote risk allele)	X	X	X
rs3845702_A				Categorical (homozygote reference allele, hetoerozygote, heterozygote risk allele)	X	X	X
rs1517352_C				Categorical (homozygote reference allele, hetoerozygote, heterozygote risk allele)	X	X	X
rs10168266_T				Categorical (homozygote reference allele, hetoerozygote, heterozygote risk allele)	X	X	X
rs7582694_C				Categorical (homozygote reference allele, hetoerozygote, heterozygote risk allele)	X	X	X
rs7572482_T				Categorical (homozygote reference allele, hetoerozygote, heterozygote risk allele)	X	X	X
rs2176528_C				Categorical (homozygote reference allele, hetoerozygote, heterozygote risk allele)	X	X	X
rs1016883_G				Categorical (homozygote reference allele, hetoerozygote, heterozygote risk allele)	X	X	X
rs895526_C				Categorical (homozygote reference allele, hetoerozygote, heterozygote risk allele)	X	X	X
rs2058710_A				Categorical (homozygote reference allele, hetoerozygote, heterozygote risk allele)	X	X	X
rs17203016_A				Categorical (homozygote reference allele, hetoerozygote, heterozygote risk allele)	X	X	X
rs11676348_T				Categorical (homozygote reference allele, hetoerozygote, heterozygote risk allele)	X	X	X
rs2194545_G				Categorical (homozygote reference allele, hetoerozygote, heterozygote risk allele)	X	X	X
rs10201872_A				Categorical (homozygote reference allele, hetoerozygote, heterozygote risk allele)	X	X	X
rs1287071_A				Categorical (homozygote reference allele, hetoerozygote, heterozygote risk allele)	X	X	X
rs6055685_A				Categorical (homozygote reference allele, hetoerozygote, heterozygote risk allele)	X	X	X
rs4243971_C				Categorical (homozygote reference allele, hetoerozygote, heterozygote risk allele)	X	X	X
rs6088765_G				Categorical (homozygote reference allele, hetoerozygote, heterozygote risk allele)	X	X	X
rs4812492_C				Categorical (homozygote reference allele, hetoerozygote, heterozygote risk allele)	X	X	X
rs6072343_A				Categorical (homozygote reference allele, hetoerozygote, heterozygote risk allele)	X	X	X
rs1569723_C				Categorical (homozygote reference allele, hetoerozygote, heterozygote risk allele)	X	X	X
rs910187_A				Categorical (homozygote reference allele, hetoerozygote, heterozygote risk allele)	X	X	X
rs6122972_A				Categorical (homozygote reference allele, hetoerozygote, heterozygote risk allele)	X	X	X
rs2248359_G				Categorical (homozygote reference allele, hetoerozygote, heterozygote risk allele)	X	X	X
rs7266699_C				Categorical (homozygote reference allele, hetoerozygote, heterozygote risk allele)	X	X	X
rs6062314_A				Categorical (homozygote reference allele, hetoerozygote, heterozygote risk allele)	X	X	X
rs2823286_G				Categorical (homozygote reference allele, hetoerozygote, heterozygote risk allele)	X	X	X
rs363598_C				Categorical (homozygote reference allele, hetoerozygote, heterozygote risk allele)	X	X	X
rs2834512_A				Categorical (homozygote reference allele, hetoerozygote, heterozygote risk allele)	X	X	X
rs2836425_T				Categorical (homozygote reference allele, hetoerozygote, heterozygote risk allele)	X	X	X
rs2015748_A				Categorical (homozygote reference allele, hetoerozygote, heterozygote risk allele)	X	X	X
rs10854398_C				Categorical (homozygote reference allele, hetoerozygote, heterozygote risk allele)	X	X	X
rs3788013_A				Categorical (homozygote reference allele, hetoerozygote, heterozygote risk allele)	X	X	X
rs6518350_A				Categorical (homozygote reference allele, hetoerozygote, heterozygote risk allele)	X	X	X
rs4821116_G				Categorical (homozygote reference allele, hetoerozygote, heterozygote risk allele)	X	X	X
rs2283792_C				Categorical (homozygote reference allele, hetoerozygote, heterozygote risk allele)	X	X	X
rs1034394_G				Categorical (homozygote reference allele, hetoerozygote, heterozygote risk allele)	X	X	X
rs4821544_C				Categorical (homozygote reference allele, hetoerozygote, heterozygote risk allele)	X	X	X
rs5756391_A				Categorical (homozygote reference allele, hetoerozygote, heterozygote risk allele)	X	X	X
rs4821558_C				Categorical (homozygote reference allele, hetoerozygote, heterozygote risk allele)	X	X	X
rs2075726_G				Categorical (homozygote reference allele, hetoerozygote, heterozygote risk allele)	X	X	X
rs229527_A				Categorical (homozygote reference allele, hetoerozygote, heterozygote risk allele)	X	X	X
rs12627970_G				Categorical (homozygote reference allele, hetoerozygote, heterozygote risk allele)	X	X	X
rs2235852_T				Categorical (homozygote reference allele, hetoerozygote, heterozygote risk allele)	X	X	X
rs4822024_G				Categorical (homozygote reference allele, hetoerozygote, heterozygote risk allele)	X	X	X
rs2073167_A				Categorical (homozygote reference allele, hetoerozygote, heterozygote risk allele)	X	X	X
rs4621267_T				Categorical (homozygote reference allele, hetoerozygote, heterozygote risk allele)	X	X	X
rs5771109_T				Categorical (homozygote reference allele, hetoerozygote, heterozygote risk allele)	X	X	X
rs4684256_T				Categorical (homozygote reference allele, hetoerozygote, heterozygote risk allele)	X	X	X
rs3864055_T				Categorical (homozygote reference allele, hetoerozygote, heterozygote risk allele)	X	X	X
rs3749448_A				Categorical (homozygote reference allele, hetoerozygote, heterozygote risk allele)	X	X	X
rs4450798_T				Categorical (homozygote reference allele, hetoerozygote, heterozygote risk allele)	X	X	X
rs3806624_G				Categorical (homozygote reference allele, hetoerozygote, heterozygote risk allele)	X	X	X
rs11129295_A				Categorical (homozygote reference allele, hetoerozygote, heterozygote risk allele)	X	X	X
rs669607_C				Categorical (homozygote reference allele, hetoerozygote, heterozygote risk allele)	X	X	X
rs170934_T				Categorical (homozygote reference allele, hetoerozygote, heterozygote risk allele)	X	X	X
rs7613051_A				Categorical (homozygote reference allele, hetoerozygote, heterozygote risk allele)	X	X	X
rs950146_C				Categorical (homozygote reference allele, hetoerozygote, heterozygote risk allele)	X	X	X
rs6550435_G				Categorical (homozygote reference allele, hetoerozygote, heterozygote risk allele)	X	X	X
rs7616215_C				Categorical (homozygote reference allele, hetoerozygote, heterozygote risk allele)	X	X	X
rs4625_G				Categorical (homozygote reference allele, hetoerozygote, heterozygote risk allele)	X	X	X
rs7618915_G				Categorical (homozygote reference allele, hetoerozygote, heterozygote risk allele)	X	X	X
rs11717383_G				Categorical (homozygote reference allele, hetoerozygote, heterozygote risk allele)	X	X	X
rs736408_C				Categorical (homozygote reference allele, hetoerozygote, heterozygote risk allele)	X	X	X
rs9847710_C				Categorical (homozygote reference allele, hetoerozygote, heterozygote risk allele)	X	X	X
rs1127745_G				Categorical (homozygote reference allele, hetoerozygote, heterozygote risk allele)	X	X	X
rs1966136_A				Categorical (homozygote reference allele, hetoerozygote, heterozygote risk allele)	X	X	X
rs815710_G				Categorical (homozygote reference allele, hetoerozygote, heterozygote risk allele)	X	X	X
rs1452075_T				Categorical (homozygote reference allele, hetoerozygote, heterozygote risk allele)	X	X	X
rs13098181_A				Categorical (homozygote reference allele, hetoerozygote, heterozygote risk allele)	X	X	X
rs616597_C				Categorical (homozygote reference allele, hetoerozygote, heterozygote risk allele)	X	X	X
rs771767_A				Categorical (homozygote reference allele, hetoerozygote, heterozygote risk allele)	X	X	X
rs9810233_G				Categorical (homozygote reference allele, hetoerozygote, heterozygote risk allele)	X	X	X
rs12634229_G				Categorical (homozygote reference allele, hetoerozygote, heterozygote risk allele)	X	X	X
rs9863500_A				Categorical (homozygote reference allele, hetoerozygote, heterozygote risk allele)	X	X	X
rs1386478_A				Categorical (homozygote reference allele, hetoerozygote, heterozygote risk allele)	X	X	X
rs9883949_C				Categorical (homozygote reference allele, hetoerozygote, heterozygote risk allele)	X	X	X
rs4688011_T				Categorical (homozygote reference allele, hetoerozygote, heterozygote risk allele)	X	X	X
rs6804441_A				Categorical (homozygote reference allele, hetoerozygote, heterozygote risk allele)	X	X	X
rs9282641_G				Categorical (homozygote reference allele, hetoerozygote, heterozygote risk allele)	X	X	X
rs7617456_G				Categorical (homozygote reference allele, hetoerozygote, heterozygote risk allele)	X	X	X
rs9846396_G				Categorical (homozygote reference allele, hetoerozygote, heterozygote risk allele)	X	X	X
rs12494894_A				Categorical (homozygote reference allele, hetoerozygote, heterozygote risk allele)	X	X	X
rs763342_C				Categorical (homozygote reference allele, hetoerozygote, heterozygote risk allele)	X	X	X
rs9290877_C				Categorical (homozygote reference allele, hetoerozygote, heterozygote risk allele)	X	X	X
rs9838374_T				Categorical (homozygote reference allele, hetoerozygote, heterozygote risk allele)	X	X	X
rs604222_A				Categorical (homozygote reference allele, hetoerozygote, heterozygote risk allele)	X	X	X
rs6830371_T				Categorical (homozygote reference allele, hetoerozygote, heterozygote risk allele)	X	X	X
rs16872571_C				Categorical (homozygote reference allele, hetoerozygote, heterozygote risk allele)	X	X	X
rs6856616_C				Categorical (homozygote reference allele, hetoerozygote, heterozygote risk allele)	X	X	X
rs2715650_G				Categorical (homozygote reference allele, hetoerozygote, heterozygote risk allele)	X	X	X
rs1074532_A				Categorical (homozygote reference allele, hetoerozygote, heterozygote risk allele)	X	X	X
rs2867461_A				Categorical (homozygote reference allele, hetoerozygote, heterozygote risk allele)	X	X	X
rs340630_A				Categorical (homozygote reference allele, hetoerozygote, heterozygote risk allele)	X	X	X
rs4637409_C				Categorical (homozygote reference allele, hetoerozygote, heterozygote risk allele)	X	X	X
rs230529_T				Categorical (homozygote reference allele, hetoerozygote, heterozygote risk allele)	X	X	X
rs228614_G				Categorical (homozygote reference allele, hetoerozygote, heterozygote risk allele)	X	X	X
rs956237_A				Categorical (homozygote reference allele, hetoerozygote, heterozygote risk allele)	X	X	X
rs1873103_G				Categorical (homozygote reference allele, hetoerozygote, heterozygote risk allele)	X	X	X
rs11098403_G				Categorical (homozygote reference allele, hetoerozygote, heterozygote risk allele)	X	X	X
rs7679475_A				Categorical (homozygote reference allele, hetoerozygote, heterozygote risk allele)	X	X	X
rs2069772_C				Categorical (homozygote reference allele, hetoerozygote, heterozygote risk allele)	X	X	X
rs2069762_A				Categorical (homozygote reference allele, hetoerozygote, heterozygote risk allele)	X	X	X
rs2125000_T				Categorical (homozygote reference allele, hetoerozygote, heterozygote risk allele)	X	X	X
rs1106568_G				Categorical (homozygote reference allele, hetoerozygote, heterozygote risk allele)	X	X	X
rs17746001_T				Categorical (homozygote reference allele, hetoerozygote, heterozygote risk allele)	X	X	X
rs10018951_T				Categorical (homozygote reference allele, hetoerozygote, heterozygote risk allele)	X	X	X
rs2930047_C				Categorical (homozygote reference allele, hetoerozygote, heterozygote risk allele)	X	X	X
rs6554809_C				Categorical (homozygote reference allele, hetoerozygote, heterozygote risk allele)	X	X	X
rs7717955_C				Categorical (homozygote reference allele, hetoerozygote, heterozygote risk allele)	X	X	X
rs395157_A				Categorical (homozygote reference allele, hetoerozygote, heterozygote risk allele)	X	X	X
rs7720838_G				Categorical (homozygote reference allele, hetoerozygote, heterozygote risk allele)	X	X	X
rs4286721_G				Categorical (homozygote reference allele, hetoerozygote, heterozygote risk allele)	X	X	X
rs10065637_C				Categorical (homozygote reference allele, hetoerozygote, heterozygote risk allele)	X	X	X
rs10041935_C				Categorical (homozygote reference allele, hetoerozygote, heterozygote risk allele)	X	X	X
rs4391122_G				Categorical (homozygote reference allele, hetoerozygote, heterozygote risk allele)	X	X	X
rs4552569_C				Categorical (homozygote reference allele, hetoerozygote, heterozygote risk allele)	X	X	X
rs10514299_T				Categorical (homozygote reference allele, hetoerozygote, heterozygote risk allele)	X	X	X
rs2304607_A				Categorical (homozygote reference allele, hetoerozygote, heterozygote risk allele)	X	X	X
rs27529_A				Categorical (homozygote reference allele, hetoerozygote, heterozygote risk allele)	X	X	X
rs7705924_G				Categorical (homozygote reference allele, hetoerozygote, heterozygote risk allele)	X	X	X
rs161645_A				Categorical (homozygote reference allele, hetoerozygote, heterozygote risk allele)	X	X	X
rs1837253_C				Categorical (homozygote reference allele, hetoerozygote, heterozygote risk allele)	X	X	X
rs1898671_T				Categorical (homozygote reference allele, hetoerozygote, heterozygote risk allele)	X	X	X
rs13358904_G				Categorical (homozygote reference allele, hetoerozygote, heterozygote risk allele)	X	X	X
rs251891_A				Categorical (homozygote reference allele, hetoerozygote, heterozygote risk allele)	X	X	X
rs253959_T				Categorical (homozygote reference allele, hetoerozygote, heterozygote risk allele)	X	X	X
rs6898653_G				Categorical (homozygote reference allele, hetoerozygote, heterozygote risk allele)	X	X	X
rs657075_A				Categorical (homozygote reference allele, hetoerozygote, heterozygote risk allele)	X	X	X
rs7714584_G				Categorical (homozygote reference allele, hetoerozygote, heterozygote risk allele)	X	X	X
rs1579282_A				Categorical (homozygote reference allele, hetoerozygote, heterozygote risk allele)	X	X	X
rs10065906_C				Categorical (homozygote reference allele, hetoerozygote, heterozygote risk allele)	X	X	X
rs2431099_G				Categorical (homozygote reference allele, hetoerozygote, heterozygote risk allele)	X	X	X
rs2961920_A				Categorical (homozygote reference allele, hetoerozygote, heterozygote risk allele)	X	X	X
rs564349_G				Categorical (homozygote reference allele, hetoerozygote, heterozygote risk allele)	X	X	X
rs4075958_A				Categorical (homozygote reference allele, hetoerozygote, heterozygote risk allele)	X	X	X
rs12654812_A				Categorical (homozygote reference allele, hetoerozygote, heterozygote risk allele)	X	X	X
rs1863918_T				Categorical (homozygote reference allele, hetoerozygote, heterozygote risk allele)	X	X	X
rs9405444_A				Categorical (homozygote reference allele, hetoerozygote, heterozygote risk allele)	X	X	X
rs11242704_G				Categorical (homozygote reference allele, hetoerozygote, heterozygote risk allele)	X	X	X
rs202072_A				Categorical (homozygote reference allele, hetoerozygote, heterozygote risk allele)	X	X	X
rs12529514_C				Categorical (homozygote reference allele, hetoerozygote, heterozygote risk allele)	X	X	X
rs17119_A				Categorical (homozygote reference allele, hetoerozygote, heterozygote risk allele)	X	X	X
rs3799380_T				Categorical (homozygote reference allele, hetoerozygote, heterozygote risk allele)	X	X	X
rs3823355_T				Categorical (homozygote reference allele, hetoerozygote, heterozygote risk allele)	X	X	X
rs9368649_A				Categorical (homozygote reference allele, hetoerozygote, heterozygote risk allele)	X	X	X
rs9263871_G				Categorical (homozygote reference allele, hetoerozygote, heterozygote risk allele)	X	X	X
rs3853601_G				Categorical (homozygote reference allele, hetoerozygote, heterozygote risk allele)	X	X	X
rs805297_A				Categorical (homozygote reference allele, hetoerozygote, heterozygote risk allele)	X	X	X
rs176095_G				Categorical (homozygote reference allele, hetoerozygote, heterozygote risk allele)	X	X	X
rs9267911_T				Categorical (homozygote reference allele, hetoerozygote, heterozygote risk allele)	X	X	X
rs2395166_T				Categorical (homozygote reference allele, hetoerozygote, heterozygote risk allele)	X	X	X
rs3129889_G				Categorical (homozygote reference allele, hetoerozygote, heterozygote risk allele)	X	X	X
rs9270986_A				Categorical (homozygote reference allele, hetoerozygote, heterozygote risk allele)	X	X	X
rs9271588_T				Categorical (homozygote reference allele, hetoerozygote, heterozygote risk allele)	X	X	X
rs9276370_T				Categorical (homozygote reference allele, hetoerozygote, heterozygote risk allele)	X	X	X
rs9277341_T				Categorical (homozygote reference allele, hetoerozygote, heterozygote risk allele)	X	X	X
rs2281388_T				Categorical (homozygote reference allele, hetoerozygote, heterozygote risk allele)	X	X	X
rs9394159_T				Categorical (homozygote reference allele, hetoerozygote, heterozygote risk allele)	X	X	X
rs4713693_T				Categorical (homozygote reference allele, hetoerozygote, heterozygote risk allele)	X	X	X
rs3734266_G				Categorical (homozygote reference allele, hetoerozygote, heterozygote risk allele)	X	X	X
rs2797780_C				Categorical (homozygote reference allele, hetoerozygote, heterozygote risk allele)	X	X	X
rs2270450_T				Categorical (homozygote reference allele, hetoerozygote, heterozygote risk allele)	X	X	X
rs10485358_A				Categorical (homozygote reference allele, hetoerozygote, heterozygote risk allele)	X	X	X
rs319924_A				Categorical (homozygote reference allele, hetoerozygote, heterozygote risk allele)	X	X	X
rs947612_A				Categorical (homozygote reference allele, hetoerozygote, heterozygote risk allele)	X	X	X
rs10943608_C				Categorical (homozygote reference allele, hetoerozygote, heterozygote risk allele)	X	X	X
rs370409_T				Categorical (homozygote reference allele, hetoerozygote, heterozygote risk allele)	X	X	X
rs11755527_G				Categorical (homozygote reference allele, hetoerozygote, heterozygote risk allele)	X	X	X
rs12212193_G				Categorical (homozygote reference allele, hetoerozygote, heterozygote risk allele)	X	X	X
rs12527818_T				Categorical (homozygote reference allele, hetoerozygote, heterozygote risk allele)	X	X	X
rs526531_A				Categorical (homozygote reference allele, hetoerozygote, heterozygote risk allele)	X	X	X
rs4332013_A				Categorical (homozygote reference allele, hetoerozygote, heterozygote risk allele)	X	X	X
rs9374007_A				Categorical (homozygote reference allele, hetoerozygote, heterozygote risk allele)	X	X	X
rs9374013_G				Categorical (homozygote reference allele, hetoerozygote, heterozygote risk allele)	X	X	X
rs2027876_G				Categorical (homozygote reference allele, hetoerozygote, heterozygote risk allele)	X	X	X
rs12180499_A				Categorical (homozygote reference allele, hetoerozygote, heterozygote risk allele)	X	X	X
rs6919324_G				Categorical (homozygote reference allele, hetoerozygote, heterozygote risk allele)	X	X	X
rs1033394_C				Categorical (homozygote reference allele, hetoerozygote, heterozygote risk allele)	X	X	X
rs9491697_G				Categorical (homozygote reference allele, hetoerozygote, heterozygote risk allele)	X	X	X
rs17066096_G				Categorical (homozygote reference allele, hetoerozygote, heterozygote risk allele)	X	X	X
rs727098_G				Categorical (homozygote reference allele, hetoerozygote, heterozygote risk allele)	X	X	X
rs6931865_A				Categorical (homozygote reference allele, hetoerozygote, heterozygote risk allele)	X	X	X
rs9321987_A				Categorical (homozygote reference allele, hetoerozygote, heterozygote risk allele)	X	X	X
rs9371201_T				Categorical (homozygote reference allele, hetoerozygote, heterozygote risk allele)	X	X	X
rs9371601_T				Categorical (homozygote reference allele, hetoerozygote, heterozygote risk allele)	X	X	X
rs2504916_T				Categorical (homozygote reference allele, hetoerozygote, heterozygote risk allele)	X	X	X
rs960145_A				Categorical (homozygote reference allele, hetoerozygote, heterozygote risk allele)	X	X	X
rs13241427_C				Categorical (homozygote reference allele, hetoerozygote, heterozygote risk allele)	X	X	X
rs6461049_T				Categorical (homozygote reference allele, hetoerozygote, heterozygote risk allele)	X	X	X
rs7799006_C				Categorical (homozygote reference allele, hetoerozygote, heterozygote risk allele)	X	X	X
rs1843938_A				Categorical (homozygote reference allele, hetoerozygote, heterozygote risk allele)	X	X	X
rs17137566_C				Categorical (homozygote reference allele, hetoerozygote, heterozygote risk allele)	X	X	X
rs10486391_A				Categorical (homozygote reference allele, hetoerozygote, heterozygote risk allele)	X	X	X
rs6462008_T				Categorical (homozygote reference allele, hetoerozygote, heterozygote risk allele)	X	X	X
rs11762112_A				Categorical (homozygote reference allele, hetoerozygote, heterozygote risk allele)	X	X	X
rs4724100_C				Categorical (homozygote reference allele, hetoerozygote, heterozygote risk allele)	X	X	X
rs1521470_A				Categorical (homozygote reference allele, hetoerozygote, heterozygote risk allele)	X	X	X
rs1949829_T				Categorical (homozygote reference allele, hetoerozygote, heterozygote risk allele)	X	X	X
rs9297145_C				Categorical (homozygote reference allele, hetoerozygote, heterozygote risk allele)	X	X	X
rs1734907_A				Categorical (homozygote reference allele, hetoerozygote, heterozygote risk allele)	X	X	X
rs314313_G				Categorical (homozygote reference allele, hetoerozygote, heterozygote risk allele)	X	X	X
rs7341475_G				Categorical (homozygote reference allele, hetoerozygote, heterozygote risk allele)	X	X	X
rs17158930_G				Categorical (homozygote reference allele, hetoerozygote, heterozygote risk allele)	X	X	X
rs38904_T				Categorical (homozygote reference allele, hetoerozygote, heterozygote risk allele)	X	X	X
rs7807677_T				Categorical (homozygote reference allele, hetoerozygote, heterozygote risk allele)	X	X	X
rs3779381_G				Categorical (homozygote reference allele, hetoerozygote, heterozygote risk allele)	X	X	X
rs7779018_A				Categorical (homozygote reference allele, hetoerozygote, heterozygote risk allele)	X	X	X
rs729302_A				Categorical (homozygote reference allele, hetoerozygote, heterozygote risk allele)	X	X	X
rs4731662_T				Categorical (homozygote reference allele, hetoerozygote, heterozygote risk allele)	X	X	X
rs6601327_C				Categorical (homozygote reference allele, hetoerozygote, heterozygote risk allele)	X	X	X
rs1484642_C				Categorical (homozygote reference allele, hetoerozygote, heterozygote risk allele)	X	X	X
rs2254546_G				Categorical (homozygote reference allele, hetoerozygote, heterozygote risk allele)	X	X	X
rs2736340_T				Categorical (homozygote reference allele, hetoerozygote, heterozygote risk allele)	X	X	X
rs876983_T				Categorical (homozygote reference allele, hetoerozygote, heterozygote risk allele)	X	X	X
rs7000921_C				Categorical (homozygote reference allele, hetoerozygote, heterozygote risk allele)	X	X	X
rs1042992_T				Categorical (homozygote reference allele, hetoerozygote, heterozygote risk allele)	X	X	X
rs13257990_C				Categorical (homozygote reference allele, hetoerozygote, heterozygote risk allele)	X	X	X
rs10092482_T				Categorical (homozygote reference allele, hetoerozygote, heterozygote risk allele)	X	X	X
rs12677663_T				Categorical (homozygote reference allele, hetoerozygote, heterozygote risk allele)	X	X	X
rs1966115_A				Categorical (homozygote reference allele, hetoerozygote, heterozygote risk allele)	X	X	X
rs6998967_G				Categorical (homozygote reference allele, hetoerozygote, heterozygote risk allele)	X	X	X
rs7006546_C				Categorical (homozygote reference allele, hetoerozygote, heterozygote risk allele)	X	X	X
rs6981717_C				Categorical (homozygote reference allele, hetoerozygote, heterozygote risk allele)	X	X	X
rs1460583_C				Categorical (homozygote reference allele, hetoerozygote, heterozygote risk allele)	X	X	X
rs218361_G				Categorical (homozygote reference allele, hetoerozygote, heterozygote risk allele)	X	X	X
rs876084_T				Categorical (homozygote reference allele, hetoerozygote, heterozygote risk allele)	X	X	X
rs6990534_G				Categorical (homozygote reference allele, hetoerozygote, heterozygote risk allele)	X	X	X
rs4410871_G				Categorical (homozygote reference allele, hetoerozygote, heterozygote risk allele)	X	X	X
rs759648_C				Categorical (homozygote reference allele, hetoerozygote, heterozygote risk allele)	X	X	X
rs853308_G				Categorical (homozygote reference allele, hetoerozygote, homozygote risk allele)	X	X	X
