# Supplementary material for: Deep learning–based integration of genetics with registry data for stratification of schizophrenia and depression
Source: Sci Adv. 2022 Jun 29;8(26):eabi7293. doi: 10.1126/sciadv.abi7293 (PMC9242585; doi:10.1126/sciadv.abi7293)
Supplement: Supplementary file 2 — Data S1 to S4 [file sciadv.abi7293_data_s1_to_s4.zip › sciadv.abi7293_data_s2.xlsx]

## Sheet: Collected CI values
Data S2. Tab1: Confidence intervals of cluster signatures in analysis A. Cluster signatures identified in cluster analysis A of background population control, depression (MDD) and schizophrenia (SCZ). For mental disorders we grouped all features into ICD-10 blocks within the F chapter, except mood disorders that are divided into single episode MDD, recurrent MDD and bipolar disorder. The scale il…
Collected feature	A-Back_pop1	A-Back_pop2	A-Back_pop3	A-MDD1	A-MDD2	A-SCZ1
Substance use disorders	0.00 [0.00, 0.00]	0.00 [0.00, 0.00]	0.02 [0.01, 0.02]	0.08 [0.08, 0.09]	0.14 [0.13, 0.16]	0.30 [0.28, 0.32]
Schizophrenia spectrum disorders	0.00 [0.00, 0.00]	0.00 [0.00, 0.00]	0.01 [0.01, 0.01]	0.06 [0.06, 0.06]	0.12 [0.11, 0.13]	0.99 [0.99, 0.99]
BP disorder	0.00 [0.00, 0.00]	0.00 [0.00, 0.00]	0.00 [0.00, 0.00]	0.02 [0.02, 0.02]	0.04 [0.03, 0.04]	0.04 [0.03, 0.05]
MDD (single episode)	0.00 [0.00, 0.00]	0.00 [0.00, 0.00]	0.01 [0.01, 0.01]	0.31 [0.30, 0.32]	0.47 [0.46, 0.49]	0.16 [0.14, 0.17]
MDD (recurrent)	0.00 [0.00, 0.00]	0.00 [0.00, 0.00]	0.06 [0.05, 0.06]	1.00 [1.00, 1.00]	1.00 [1.00, 1.00]	0.41 [0.39, 0.43]
Neurotic disorders	0.00 [0.00, 0.00]	0.00 [0.00, 0.00]	0.05 [0.04, 0.05]	0.28 [0.27, 0.29]	0.33 [0.32, 0.35]	0.28 [0.27, 0.30]
Eating disorders	0.00 [0.00, 0.00]	0.00 [0.00, 0.00]	0.02 [0.01, 0.02]	0.10 [0.10, 0.11]	0.13 [0.12, 0.14]	0.08 [0.07, 0.09]
Personality disorders	0.00 [0.00, 0.00]	0.00 [0.00, 0.00]	0.01 [0.01, 0.01]	0.09 [0.09, 0.10]	0.18 [0.17, 0.19]	0.12 [0.10, 0.13]
Intellectual disabilities	0.00 [0.00, 0.00]	0.00 [0.00, 0.00]	0.01 [0.01, 0.01]	0.01 [0.01, 0.02]	0.02 [0.02, 0.03]	0.04 [0.03, 0.05]
Developmental disorders	0.00 [0.00, 0.00]	0.00 [0.00, 0.00]	0.03 [0.03, 0.04]	0.07 [0.06, 0.07]	0.09 [0.08, 0.10]	0.11 [0.10, 0.12]
Behavioral disorders	0.00 [0.00, 0.00]	0.00 [0.00, 0.00]	0.06 [0.05, 0.06]	0.13 [0.13, 0.14]	0.16 [0.15, 0.17]	0.18 [0.16, 0.19]
Infections	0.36 [0.34, 0.38]	0.36 [0.34, 0.38]	1.38 [1.35, 1.40]	1.18 [1.15, 1.20]	1.46 [1.41, 1.51]	1.22 [1.16, 1.28]
Other medical conditions	0.11 [0.10, 0.12]	0.11 [0.10, 0.12]	0.38 [0.37, 0.39]	0.37 [0.36, 0.38]	0.47 [0.45, 0.49]	0.42 [0.40, 0.45]
SCZ contacts	-0.20 [nan, nan]	-0.20 [-0.20, -0.20]	-0.20 [-0.20, -0.20]	-0.20 [nan, nan]	-0.17 [-0.18, -0.16]	2.99 [2.92, 3.07]
MDD in-patient hospital	-0.33 [-0.33, -0.33]	-0.33 [-0.33, -0.33]	-0.33 [-0.33, -0.33]	-0.31 [-0.31, -0.31]	2.86 [2.84, 2.87]	0.13 [0.09, 0.17]
MDD out-patient hospital	-0.64 [-0.64, -0.64]	-0.64 [-0.64, -0.64]	-0.64 [-0.64, -0.64]	0.95 [0.93, 0.96]	0.83 [0.80, 0.86]	-0.09 [-0.13, -0.06]
Developmental disorder contatcs	-0.17 [-0.17, -0.17]	-0.17 [-0.17, -0.17]	-0.03 [-0.05, -0.02]	0.11 [0.09, 0.13]	0.14 [0.09, 0.18]	0.19 [0.13, 0.24]
Behavioral disorders contatcs	-0.18 [nan, nan]	-0.18 [-0.18, -0.18]	-0.05 [-0.07, -0.04]	0.14 [0.12, 0.16]	0.20 [0.16, 0.25]	0.10 [0.06, 0.15]
Suicide attempts	-0.35 [-0.35, -0.35]	-0.35 [-0.35, -0.34]	-0.24 [-0.25, -0.23]	0.23 [0.21, 0.25]	0.69 [0.64, 0.74]	0.50 [0.44, 0.55]
MDD severity	-0.71 [-0.71, -0.71]	-0.71 [-0.71, -0.71]	-0.69 [-0.70, -0.69]	0.92 [0.90, 0.93]	1.25 [1.23, 1.27]	-0.02 [-0.06, 0.02]
Birth length	0.15 [0.12, 0.17]	0.23 [0.21, 0.26]	-0.05 [-0.07, -0.03]	-0.08 [-0.10, -0.07]	-0.12 [-0.15, -0.09]	-0.04 [-0.08, -0.00]
Apgar score 1 minute	0.13 [0.12, 0.14]	0.13 [0.12, 0.14]	-0.17 [-0.19, -0.15]	0.04 [0.03, 0.06]	-0.02 [-0.05, 0.00]	-0.01 [-0.08, 0.05]
Apgar score 5 minutes	0.27 [0.27, 0.27]	0.26 [0.26, 0.27]	-0.31 [-0.34, -0.29]	0.05 [0.03, 0.06]	-0.00 [-0.03, 0.03]	-0.03 [-0.07, 0.01]
Gestational age	0.05 [0.02, 0.07]	0.11 [0.09, 0.14]	-0.12 [-0.14, -0.10]	0.04 [0.02, 0.05]	-0.00 [-0.03, 0.03]	-0.01 [-0.04, 0.03]
Birth weight	0.14 [0.11, 0.16]	0.25 [0.23, 0.27]	-0.08 [-0.10, -0.06]	-0.07 [-0.08, -0.05]	-0.11 [-0.14, -0.08]	-0.06 [-0.10, -0.02]
Maternal BMI	-0.02 [-0.02, -0.01]	0.01 [0.00, 0.01]	0.00 [0.00, 0.01]	0.00 [nan, nan]	0.00 [nan, nan]	0.00 [nan, nan]
Circumference of head	0.05 [0.04, 0.05]	0.08 [0.07, 0.10]	-0.07 [-0.08, -0.06]	0.00 [-0.00, 0.01]	-0.00 [-0.01, 0.00]	0.01 [-0.01, 0.03]
Weight of placenta	0.04 [0.03, 0.06]	0.07 [0.06, 0.09]	-0.06 [-0.07, -0.04]	-0.00 [-0.01, 0.00]	-0.00 [-0.01, 0.00]	-0.00 [-0.01, 0.01]
Previous live births	0.02 [-0.00, 0.04]	-0.01 [-0.03, 0.01]	-0.01 [-0.03, 0.00]	-0.00 [-0.02, 0.01]	0.03 [-0.00, 0.06]	0.01 [-0.03, 0.05]
Maternal age	0.14 [0.12, 0.16]	0.23 [0.21, 0.26]	0.03 [0.01, 0.05]	-0.13 [-0.15, -0.11]	-0.13 [-0.16, -0.10]	-0.16 [-0.20, -0.12]
Birth order (mother)	0.05 [0.02, 0.07]	0.01 [-0.02, 0.03]	-0.01 [-0.03, 0.01]	-0.02 [-0.03, -0.00]	0.01 [-0.02, 0.04]	-0.02 [-0.06, 0.02]
Mental disorders mother	0.04 [0.03, 0.05]	0.05 [0.04, 0.06]	0.63 [0.60, 0.66]	0.59 [0.57, 0.62]	0.73 [0.68, 0.78]	0.74 [0.68, 0.81]
Infections mother	0.53 [0.51, 0.56]	0.52 [0.49, 0.54]	1.28 [1.26, 1.31]	0.93 [0.91, 0.95]	1.09 [1.05, 1.14]	1.04 [0.98, 1.09]
Other medical conditions mother	0.02 [0.01, 0.02]	0.02 [0.01, 0.02]	0.05 [0.05, 0.06]	0.04 [0.04, 0.05]	0.05 [0.05, 0.06]	0.05 [0.04, 0.06]
Mental disorders father	0.06 [0.05, 0.07]	0.04 [0.03, 0.05]	0.50 [0.47, 0.52]	0.43 [0.40, 0.45]	0.55 [0.50, 0.59]	0.62 [0.56, 0.68]
Infections father	0.47 [0.45, 0.49]	0.38 [0.36, 0.41]	0.86 [0.83, 0.88]	0.66 [0.64, 0.68]	0.77 [0.73, 0.80]	0.78 [0.74, 0.83]
Other medical conditions father	0.01 [0.01, 0.02]	0.02 [0.01, 0.02]	0.03 [0.03, 0.04]	0.03 [0.03, 0.03]	0.04 [0.04, 0.05]	0.03 [0.03, 0.04]
Mental disorders siblings	0.22 [0.21, 0.24]	0.08 [0.07, 0.09]	0.28 [0.27, 0.30]	0.38 [0.37, 0.40]	0.42 [0.40, 0.44]	0.47 [0.44, 0.50]
PRS MDD	0.000036 [0.000033,0.000037]	0.000035 [0.000033,0.000036]	0.000037 [0.000035,0.000039]	0.000040 [0.000038,0.000041]	0.000041 [0.000040,0.000043]	0.000040 [0.000039,0.000041]
PRS SCZ	0.000077 [0.000074,0.000078]	0.000079 [0.000077,0.000080]	0.000080 [0.000078,0.000081]	0.000083 [0.000080,0.000084]	0.000083 [0.000081,0.000085]	0.000088 [0.000086,0.000090]

## Sheet: Collected p-values
Data S2. Tab2: Adjusted P-values for cluster signatures in analysis A. Significance level of cluster signatures identified in cluster analysis A of background population control, depression (MDD) and schizophrenia (SCZ). All p-values are adjusted for multiple testing.
Collected feature	A-Back_pop1	A-Back_pop2	A-Back_pop3	A-MDD1	A-MDD2	A-SCZ1
Substance use disorders	1	1	1	3.14345e-33	3.70116e-90	0
Schizophrenia spectrum disorders	1	1	1	1	3.40265e-12	0
BP disorder	1	1	1	3.46492e-14	6.5641e-35	5.77989e-28
MDD (single episode)	1	1	1	0	0	0.0559452
MDD (recurrent)	1	1	1	0	0	0.956307
Neurotic disorders	1	1	1	0	1.19053e-215	3.03331e-80
Eating disorders	1	1	1	2.22117e-188	8.95052e-87	1.09127e-08
Personality disorders	1	1	1	2.29277e-109	5.86823e-196	9.04748e-38
Intellectual disabilities	1	1	1	0.000288739	4.57319e-10	2.35129e-29
Developmental disorders	1	1	1	3.20727e-53	1.4839e-34	4.85858e-44
Behavioral disorders	1	1	1	1.21673e-136	2.67865e-69	8.60538e-57
Infections	1	1	6.12173e-202	4.67996e-40	1.1238e-85	1.9426e-12
Other medical conditions	1	1	8.71966e-47	9.02867e-39	2.20605e-69	9.9381e-23
SCZ contacts	1	1	1	1	1	0
MDD in-patient hospital	1	1	1	1	0	2.21283e-12
MDD out-patient hospital	1	1	1	0	0	1
Developmental disorder contatcs	1	1	1	1.0727e-46	3.16263e-19	7.67991e-23
Behavioral disorders contatcs	1	1	1	1.63311e-76	6.36289e-40	4.71741e-08
Suicide attempts	1	1	1	2.19453e-204	0	2.39411e-148
MDD severity	1	1	1	0	0	1
Birth length	1.32491e-33	1.54344e-83	3.42812e-11	5.72113e-28	5.18239e-15	0.0894062
Apgar score 1 minute	3.68721e-34	4.22313e-34	1.44506e-126	6.83765e-10	0.151322	0.695834
Apgar score 5 minutes	5.40131e-110	4.16239e-104	0	2.73905e-09	1	0.454261
Gestational age	7.53702e-05	7.67421e-21	1.23392e-51	2.53464e-06	1	0.916256
Birth weight	6.71818e-30	1.4456e-94	5.70795e-22	1.49756e-17	2.29019e-12	0.0118666
Maternal BMI	2.17519e-14	0.00199108	0.000504844	1	1	1
Circumference of head	4.43148e-18	1.30109e-48	9.17118e-80	0.781446	1	0.565887
Weight of placenta	1.20763e-14	7.47945e-39	1.51875e-51	0.568673	1	0.916256
Previous live births	0.1257	0.45125	0.088677	0.725516	0.0768536	0.770544
Maternal age	1.33085e-30	1.29988e-81	0.000251475	1.38141e-65	1.83623e-16	1.65615e-15
Birth order (mother)	7.25325e-05	0.584974	0.26222	0.0308551	0.681669	0.549753
Mental disorders mother	1	1	4.99163e-47	7.23527e-31	8.67744e-34	1.42072e-24
Infections mother	1	1	3.33488e-237	0.841437	1.66445e-14	5.2867e-05
Other medical conditions mother	1	1	9.93104e-15	0.00472299	1.76283e-05	0.00708845
Mental disorders father	1	1	3.44382e-45	1.26498e-12	1.0586e-24	6.95124e-29
Infections father	1	1	1.31567e-102	0.859808	3.06439e-09	3.68502e-08
Other medical conditions father	1	1	2.1374e-06	0.0681274	4.23075e-08	0.0171747
Mental disorders siblings	1	1	0.999375	2.05419e-68	8.67744e-34	8.52999e-43
PRS MDD	1.38023e-12	7.39067e-35	1.32298e-11	2.9614e-32	4.08761e-16	2.75658e-09
PRS SCZ	9.97254e-16	2.20976e-13	2.05853e-05	2.56321e-12	0.00049787	1.03254e-24

## Sheet: Severity and MBR raw values
Data S2. Tab3: Confidence intervals of raw cluster signatures for in analysis A. Cluster signatures of the raw input values for mental disorder severity and medical birth data identified in cluster analysis A of background population control, depression (MDD) and schizophrenia (SCZ). Information on data units can be found in Data S1.
Feature	A-Back_pop1	A-Back_pop2	A-Back_pop3	A-MDD1	A-MDD2	A-SCZ1
inp_hosp_cont_MDD	0.00 [nan, nan]	0.00 [nan, nan]	0.00 [nan, nan]	0.00 [-0.00, 0.00]	1.26 [1.22, 1.30]	0.19 [0.16, 0.21]
out_hosp_cont_MDD	0.00 [nan, nan]	0.00 [-0.00, 0.00]	0.00 [0.00, 0.00]	0.93 [0.91, 0.94]	1.26 [1.22, 1.31]	0.37 [0.33, 0.40]
tot_out_visit_MDD	0.00 [nan, nan]	0.00 [-0.00, 0.00]	0.00 [0.00, 0.01]	8.71 [8.39, 9.04]	13.67 [12.82, 14.53]	3.26 [2.83, 3.69]
tot_inp_hosp_day_MDD	0.00 [nan, nan]	0.00 [nan, nan]	0.00 [nan, nan]	0.00 [nan, nan]	30.31 [28.21, 32.42]	5.03 [3.95, 6.10]
broad_inp_hosp_cont_MDD	0.00 [nan, nan]	0.00 [nan, nan]	0.00 [0.00, 0.00]	0.01 [0.01, 0.01]	1.51 [1.46, 1.55]	0.29 [0.25, 0.32]
broad_out_hosp_cont_MDD	0.00 [nan, nan]	0.00 [-0.00, 0.00]	0.00 [0.00, 0.01]	1.21 [1.19, 1.23]	1.57 [1.52, 1.62]	0.52 [0.48, 0.56]
broad_tot_out_visit_MDD	0.00 [nan, nan]	0.00 [-0.00, 0.00]	0.01 [0.00, 0.02]	13.34 [12.90, 13.77]	18.86 [17.77, 19.95]	6.20 [5.43, 6.97]
broad_tot_inp_hosp_day_MDD	0.00 [nan, nan]	0.00 [nan, nan]	0.00 [-0.00, 0.01]	0.49 [0.33, 0.65]	39.46 [36.85, 42.06]	9.01 [7.44, 10.59]
sev_dep	0.00 [nan, nan]	0.00 [-0.00, 0.00]	0.01 [0.01, 0.01]	1.52 [1.50, 1.54]	2.14 [2.11, 2.18]	0.79 [0.74, 0.84]
n_sui	0.00 [nan, nan]	0.00 [0.00, 0.00]	0.05 [0.05, 0.06]	0.34 [0.33, 0.36]	0.83 [0.76, 0.91]	1.11 [0.90, 1.33]
d2100_ptype0_contacts	0.00 [nan, nan]	0.00 [nan, nan]	0.00 [nan, nan]	0.00 [nan, nan]	0.02 [0.00, 0.03]	3.01 [2.73, 3.28]
d2100_ptype0_days	0.00 [nan, nan]	0.00 [nan, nan]	0.00 [nan, nan]	0.00 [nan, nan]	0.77 [0.10, 1.45]	88.74 [81.78, 95.70]
d2100_ptype2_visits	0.00 [nan, nan]	0.00 [nan, nan]	0.01 [-0.01, 0.03]	0.00 [nan, nan]	0.15 [0.02, 0.27]	73.77 [71.04, 76.50]
d2100_ptype3_contacts	0.00 [nan, nan]	0.00 [nan, nan]	0.00 [-0.00, 0.00]	0.00 [nan, nan]	0.01 [0.01, 0.02]	1.93 [1.72, 2.14]
d8101_ptype2_visits	0.00 [nan, nan]	0.00 [nan, nan]	0.24 [0.19, 0.29]	0.85 [0.73, 0.96]	1.10 [0.85, 1.35]	1.23 [0.89, 1.57]
d9201_ptype2_visits	0.00 [nan, nan]	0.00 [nan, nan]	0.29 [0.24, 0.33]	0.85 [0.76, 0.94]	1.23 [0.97, 1.49]	0.87 [0.61, 1.14]
Birth length	52.09 [52.04, 52.15]	52.30 [52.25, 52.36]	51.51 [51.46, 51.56]	51.49 [51.45, 51.54]	51.38 [51.30, 51.46]	51.55 [51.43, 51.66]
Apgar score 1 minute	9.63 [9.61, 9.66]	9.62 [9.59, 9.64]	8.93 [8.89, 8.97]	9.37 [9.35, 9.40]	9.28 [9.23, 9.32]	9.27 [9.21, 9.34]
Apgar score 5 minutes	10.00 [nan, nan]	10.00 [10.00, 10.00]	9.70 [9.68, 9.72]	9.88 [9.87, 9.89]	9.85 [9.83, 9.87]	9.84 [9.80, 9.87]
Gestational age	39.67 [39.62, 39.73]	39.80 [39.75, 39.85]	39.28 [39.23, 39.33]	39.65 [39.62, 39.69]	39.58 [39.52, 39.64]	39.53 [39.43, 39.62]
Birth weight	3.54 [3.53, 3.55]	3.60 [3.59, 3.61]	3.41 [3.40, 3.42]	3.42 [3.41, 3.43]	3.40 [3.38, 3.41]	3.42 [3.40, 3.45]
Maternal BMI	22.60 [22.17, 23.02]	24.44 [23.83, 25.05]	24.33 [23.87, 24.79]	nan [nan, nan]	nan [nan, nan]	nan [nan, nan]
Circumference of head	35.23 [35.17, 35.30]	35.62 [35.47, 35.76]	32.80 [32.53, 33.07]	34.43 [33.91, 34.96]	34.02 [33.00, 35.05]	35.44 [33.33, 37.54]
Weight of placenta	663.08 [657.07, 669.09]	679.46 [672.60, 686.32]	607.09 [600.03, 614.14]	626.44 [609.70, 643.18]	634.38 [599.83, 668.93]	625.63 [573.52, 677.75]
Previous live births	0.79 [0.76, 0.82]	0.75 [0.72, 0.78]	0.77 [0.75, 0.79]	0.77 [0.75, 0.78]	0.80 [0.77, 0.83]	0.79 [0.76, 0.83]
Maternal age	28.62 [28.50, 28.74]	29.05 [28.94, 29.17]	28.12 [28.02, 28.21]	27.32 [27.23, 27.41]	27.33 [27.18, 27.49]	27.19 [26.99, 27.39]
Birth order (mother)	1.85 [1.82, 1.87]	1.79 [1.77, 1.81]	1.81 [1.79, 1.83]	1.78 [1.76, 1.79]	1.81 [1.78, 1.84]	1.79 [1.76, 1.83]

## Sheet: P-values for genetic data
Data S2. Tab4: Adjusted p-values for all included HLA alleles and SNPs in analysis A. Significance level of individual SNP distributions as either homozygote for risk allele, heterozygote or homozygote for reference allele across clusters identified in cluster analysis A of background population control, depression (MDD) and schizophrenia (SCZ). All p-values are adjusted for multiple testing.
SNP or allele	A-Back_pop1	A-Back_pop2	A-Back_pop3	A-MDD1	A-MDD2	A-SCZ1
HLA-A01.01	0.263693	0.167707	0.49592	0.286173	0.851591	0.983317
HLA-A02.01	0.0462399	0.303886	0.333114	0.674909	0.719786	0.726014
HLA-A03.01	0.714726	0.199599	0.321638	0.502727	0.22346	0.605427
HLA-B07.02	0.233615	0.186551	0.456462	0.596518	0.650381	0.942582
HLA-B08.01	0.258117	0.0249612	0.967716	0.802841	0.47154	0.771205
HLA-B44.02	0.317768	0.117641	0.538218	0.471	0.63553	0.942582
HLA-C03.04	0.609722	0.391544	0.276377	0.596518	0.657733	0.726014
HLA-C04.01	0.635094	0.0437322	0.687223	0.496124	0.666433	0.942582
HLA-C06.02	0.343191	0.318351	0.72696	0.485791	0.952836	0.942582
HLA-C07.01	0.7824	0.478082	0.49592	0.826924	0.94826	0.942582
HLA-C07.02	0.199903	0.478082	0.715884	0.546209	0.51135	0.942582
HLA-DRB103.01	0.97788	0.621481	0.0822853	0.680074	0.998436	0.83016
HLA-DRB107.01	0.896848	0.645998	0.202773	0.938549	0.155963	0.801826
HLA-DRB115.01	0.502211	0.914508	0.52557	0.588566	0.379268	0.876824
HLA-DQA101.01	0.108672	0.00233728	0.145289	0.604294	0.09297	0.977069
HLA-DQA101.02	0.360532	0.382372	0.881735	0.728163	0.844611	0.499834
HLA-DQA102.01	0.929165	0.617829	0.395402	0.927914	0.657956	0.841054
HLA-DQA103.01	0.381591	0.00911743	0.121515	0.752567	0.889186	0.942582
HLA-DQA105.01	0.877377	0.498943	0.0643361	0.479195	0.820242	0.745695
HLA-DQA105.05	0.74485	0.00755594	0.630972	0.719783	0.980222	0.495456
HLA-DQB102.01	0.833159	0.197107	0.00921456	0.480478	0.932714	0.715783
HLA-DQB103.01	0.338261	0.426406	0.794668	0.560635	0.719786	0.876824
HLA-DQB103.02	0.637076	0.00269873	0.404973	0.831805	0.719786	0.771205
HLA-DQB105.01	0.157686	0.000366729	0.174255	0.728163	0.0191661	0.982447
HLA-DQB106.02	0.147464	0.609894	0.329465	0.864511	0.758634	0.529567
HLA-DPB104.01	0.722632	0.911524	0.146185	0.981233	0.117754	0.942582
HLA-DPB104.02	0.198663	0.557698	0.141117	0.713106	0.880167	0.542587
rs227163_C	0.233615	0.707674	0.660675	0.864511	0.880167	0.90966
rs2252865_T	0.618637	0.301979	0.211909	0.915834	0.682487	0.765411
rs301806_T	0.340306	0.00483246	0.5856	0.869557	0.699411	0.964991
rs2056417_A	0.00521523	0.852359	0.00555123	0.497058	0.0221498	0.877845
rs2240339_A	0.263693	0.00140616	0.174255	0.85569	0.759241	0.826911
rs2254135_T	0.12852	0.00184057	0.116278	0.294911	0.883786	0.942582
rs6426833_A	0.00561436	0.725569	0.854915	0.360686	0.95504	0.964991
rs1002656_C	0.602494	0.201773	0.0022215	0.53442	0.371816	0.942582
rs883220_C	0.00675395	0.743766	0.371868	0.432637	0.168431	0.39694
rs4660531_T	0.0137071	0.645082	0.555876	0.740696	0.970998	0.83016
rs10789491_G	0.541628	0.0616769	0.994976	0.879732	0.709404	0.734779
rs6673480_T	0.340306	0.326967	0.135845	0.0141433	0.96305	0.885035
rs814197_G	0.0020357	0.917029	0.912482	0.226544	0.870553	0.767954
rs1125777_C	0.446216	0.46477	0.360745	0.560635	0.898766	0.876824
rs12568010_A	0.938159	0.12335	0.0837378	0.91929	0.94826	0.942582
rs1495965_G	0.405153	0.418098	0.441411	0.246917	0.444865	0.0990882
rs4650608_T	0.872105	0.564588	0.218359	0.427286	0.719786	0.875156
rs12730292_C	0.78642	0.468928	0.0399663	0.485791	0.670375	0.916154
rs10873998_T	0.331126	0.509851	0.0673332	0.598937	0.998093	0.97339
rs12065553_G	0.107682	0.88902	0.804822	0.53442	0.759241	0.942582
rs12144715_T	0.0199511	0.817659	0.00577521	0.347632	1	0.971062
rs233100_G	0.533794	0.0603135	8.52156e-06	0.731705	0.027223	0.783002
rs2249296_C	0.263693	0.85444	0.470272	0.85569	0.952836	0.942582
rs12048904_A	0.803367	0.38191	0.786412	0.652961	0.881472	0.942582
rs11581062_G	0.368489	0.935547	0.882881	0.682259	0.872836	0.647703
rs2153977_T	0.0599242	0.88902	0.000626767	0.400156	0.387768	0.771205
rs2358994_A	0.575649	0.869206	0.170777	0.95309	0.303933	0.604962
rs3827735_C	0.000432895	0.011426	0.13147	0.400156	0.952836	0.694984
rs11102807_A	0.602494	0.533185	0.0877179	0.961641	0.952836	0.327905
rs624988_T	0.665178	0.160143	0.000764722	0.212089	0.670375	0.921726
rs11587682_C	0.862583	0.507973	0.427429	0.915834	0.965959	0.981746
rs3761959_G	0.0203477	0.448114	0.0173468	0.0721676	0.719786	0.923203
rs7528684_T	0.020335	0.444646	0.0214722	0.0832116	0.730255	0.923203
rs11265461_C	0.0875539	0.0804461	0.786412	0.73913	0.974738	0.929891
rs983494_G	0.963566	0.00180388	0.061922	0.739879	0.656543	0.923203
rs12129787_A	0.0423542	0.461287	0.625016	0.811017	0.943071	0.739888
rs10489202_A	0.943272	0.96465	0.64663	0.864511	0.991552	0.964991
rs704840_G	0.165871	0.689364	0.402628	0.619669	0.94826	0.952504
rs10798069_C	0.12852	0.0481913	0.76047	0.840788	0.863572	0.825388
rs6692705_A	0.928274	0.64264	0.202773	0.560635	0.416698	0.876824
rs2990510_G	0.286838	0.0249612	0.0644388	0.772272	0.3807	0.942582
rs2786111_C	0.212622	0.762118	0.0492831	0.321729	0.318363	0.982447
rs2359952_A	2.19668e-06	0.334753	0.678141	0.360808	0.96305	0.942582
rs16843742_T	0.00174441	0.373202	0.337392	0.0362243	0.613828	0.942582
rs7529073_C	0.503356	0.991556	0.66298	0.728163	0.544878	0.872463
rs7550853_C	0.721909	0.371235	0.089462	0.685641	0.78383	0.799648
rs10157709_C	0.514804	0.951981	0.47541	0.930662	0.994302	0.49052
rs12412942_A	0.00405335	0.951981	0.64663	0.73913	0.991229	0.99782
rs11814411_A	2.58418e-78	9.37333e-72	0.57264	0.802841	0.973318	0.0828213
rs416990_A	2.81667e-37	2.37088e-56	0.00526943	0.958917	0.657266	0.390007
rs715987_A	0.0186607	0.348297	0.000366089	0.864511	0.965959	0.99127
rs745782_A	3.11583e-08	0.00850434	0.0662588	0.546209	0.686497	0.942582
rs313500_G	3.24762e-15	8.83735e-08	0.0964263	0.511035	0.827514	0.743417
rs10904290_A	2.01736e-14	9.39292e-18	0.119963	0.212089	0.850101	0.783002
rs2028690_A	0	0	7.96917e-17	0.330344	0.952836	0.49052
rs381443_A	0	0	5.33792e-19	0.291579	0.960869	0.523588
rs12775823_A	0	0	8.60241e-11	0.968242	0.94826	0.595421
rs11252622_G	2.67722e-64	2.92746e-92	0.00216436	0.82941	0.566931	0.942582
rs1039197_C	0	0	4.30632e-31	0.267602	0.94826	0.496016
rs313462_G	8.1346e-29	4.5393e-24	0.0619659	0.445346	0.952836	0.868056
rs313438_A	7.93586e-105	1.06808e-83	0.00120338	0.110939	0.827948	0.942582
rs2088500_G	2.82197e-45	6.63542e-35	0.150456	0.872743	0.667985	0.947726
rs12255709_A	4.944e-58	1.61759e-57	0.0153409	0.928582	0.682487	0.734779
rs313452_C	0.286696	0.0352338	0.653162	0.445346	0.827948	0.748159
rs2165953_G	2.90588e-62	4.10579e-70	0.000972894	0.967195	0.762172	0.763713
rs1498273_A	6.74579e-61	1.08042e-22	0.00216436	0.0788243	0.680603	0.615167
rs10904319_A	0.225637	4.13724e-09	2.43106e-12	0.347632	0.923257	0.942582
rs7068675_C	2.10032e-32	9.01562e-06	2.72337e-10	0.85569	0.952836	0.257287
rs11252674_G	3.47809e-05	5.26153e-09	0.00361591	0.502403	0.991552	0.901171
rs11252679_A	0.0152817	0.0596249	1.52738e-10	0.471	0.795381	0.876824
rs10904328_G	2.04848e-07	4.90793e-08	0.402078	0.560635	0.952836	0.726014
rs2123348_G	1.77538e-05	0.698602	2.57751e-09	0.612058	0.650381	0.749941
rs4881340_A	1.2455e-08	0.876548	2.0565e-11	0.455453	0.952836	0.883458
rs12357812_A	3.22377e-05	0.336449	0.00927262	0.249757	0.316442	0.963078
rs7900146_A	1.12836e-07	0.0964213	0.000105067	0.0309786	0.930892	0.968999
rs9423544_A	2.00111e-06	3.20859e-09	0.0247538	0.682259	0.965959	0.90966
rs61839660_A	0.0577921	0.0126947	0.882881	0.879732	0.351845	0.920536
rs10905718_G	0.522926	0.2515	0.0287148	0.879732	0.608746	0.558496
rs12570744_T	0.681982	0.608855	0.532631	0.879732	0.909443	0.942582
rs3802604_G	0.151964	0.32258	0.866113	0.901503	0.842845	0.971062
rs7090925_A	0.114064	0.645082	0.00755047	0.0163625	0.820242	0.942582
rs10796051_C	0.107125	0.626105	0.219443	0.459677	0.827948	0.79539
rs7099380_A	0.017406	0.168988	0.0205508	0.257548	0.78383	0.49052
rs2265265_A	0.00122295	0.00395058	0.0321635	0.930662	0.249593	0.901171
rs2462021_C	0.0925246	0.180405	0.598407	0.85569	0.891737	0.942582
rs1042058_C	0.445691	0.263994	0.723088	0.483989	0.94826	0.664113
rs1775715_G	0.263693	0.21058	0.44267	0.762044	0.906465	0.870123
rs2802493_C	0.22877	0.115049	0.515412	0.396544	0.975294	0.983317
rs2663052_C	0.288505	0.689364	0.719927	0.396544	0.881472	0.942582
rs4948418_T	0.0142767	0.149611	0.181228	0.359339	0.891737	0.249658
rs10994397_T	0.0582003	0.14891	0.262455	0.396544	0.952836	0.308798
rs10821944_G	0.819955	0.00676018	0.000468533	0.760838	0.27126	0.849518
rs10995251_C	0.298593	0.140279	0.374376	0.0913009	0.797698	0.542587
rs1444418_A	0.537749	0.00235024	0.000604344	0.803475	0.71447	0.158601
rs17741873_G	0.1972	0.348152	0.474437	0.445346	1	0.485249
rs703970_C	0.0146834	0.261995	0.484543	0.832384	0.829023	0.485249
rs7097656_G	0.0343144	0.703364	0.17455	0.713106	0.753605	0.942582
rs1863824_G	0.0476509	0.743766	0.00515686	0.598937	0.527637	0.308798
rs7923837_G	0.303669	0.0378598	0.0319365	0.984333	0.95504	0.140201
rs1326934_T	0.803367	0.436934	0.141117	0.381205	0.272212	0.923203
rs3762096_A	0.442359	0.813661	0.747268	0.706905	0.827948	0.964991
rs11190141_C	0.151157	0.448114	0.0224426	0.667595	0.616215	0.876824
rs7085104_A	0.0468246	0.0908591	0.515412	0.797376	0.730255	0.990019
rs11195128_T	0.217386	0.773006	0.169449	0.786697	0.558332	0.942582
rs3814231_G	0.19213	0.863038	0.630972	0.214511	0.0647162	0.489593
rs181500_T	0.0682311	0.185814	0.427429	0.596518	0.713921	0.942582
rs10734105_G	0.00860852	0.166527	0.633753	0.974317	0.287826	0.734779
rs10857712_T	0.0389996	0.248146	0.948209	0.879732	0.820242	0.783002
rs878860_G	0.178115	0.0060604	0.118556	0.471	0.998093	0.892867
rs6484218_A	0.122604	0.26981	0.146185	0.823962	0.588846	0.942582
rs7116879_T	0.0900168	0.91537	0.406994	0.784905	0.94826	0.642715
rs11027857_A	0.328577	0.556371	0.0587691	0.764505	0.558332	0.49052
rs1509605_T	1.54263e-05	0.0702845	0.089462	0.487808	0.881472	0.876824
rs10768122_G	0.886408	0.523736	0.13006	0.319125	0.527637	0.715783
rs4755450_G	0.0657599	0.0981933	0.721706	0.609245	0.680603	0.767954
rs11229030_C	0.0725445	0.0814075	0.482674	0.609245	0.416698	0.485249
rs650258_G	0.647966	0.767324	0.146185	0.533026	0.326053	0.751195
rs559928_C	0.555778	0.85444	0.17455	0.712372	0.762172	0.781157
rs593982_C	0.522933	0.2486	0.787159	0.305194	0.680603	0.977069
rs494003_A	0.657233	0.187504	0.53448	0.332036	0.963072	0.901171
rs479844_G	0.0394229	0.139564	0.54851	0.305194	0.988445	0.744672
rs568617_A	0.936921	0.384576	0.250149	0.226544	0.713224	0.799648
rs7122539_G	0.343191	0.817302	0.654762	0.927914	0.984515	0.875156
rs3781913_T	0.522841	0.376369	0.511262	0.119385	0.952836	0.901171
rs7130588_G	0.630475	0.000110774	0.813933	0.379685	0.0115078	0.321006
rs12576775_G	0.391515	0.484062	0.07897	0.840788	0.0749135	0.876824
rs6483414_C	0.0201388	0.115049	0.556031	0.0972776	0.94826	0.942582
rs4409785_G	0.0901308	0.481377	0.433	0.878416	0.880167	0.942582
rs483905_A	0.0648851	0.36355	0.611771	0.724387	0.649716	0.49052
rs6589377_A	0.792339	5.91235e-06	0.411134	0.0625429	0.0840354	0.942582
rs3934007_T	0.415569	0.621481	0.473575	0.502403	0.616996	0.765411
rs630923_C	0.647966	0.600605	0.930323	0.662589	0.952836	0.920536
rs10893845_T	0.523288	0.689364	0.545037	0.554553	0.700897	0.900426
rs4937362_T	0.282685	0.639133	0.324839	0.82941	0.891737	0.553752
rs7941765_C	0.0563777	0.000117913	5.43262e-05	0.820175	0.923257	0.942582
rs10893900_G	0.283672	3.68052e-05	2.24133e-06	0.652961	0.954637	0.783002
rs4936059_G	0.05079	4.53267e-07	3.42372e-08	0.529545	0.719786	0.942582
rs11603151_A	0.281208	0.31398	0.745964	0.706905	0.737203	0.542587
rs2159100_T	0.353528	0.82261	0.024818	0.406373	0.656543	0.976866
rs4765913_A	0.0413789	0.32258	0.00577521	0.299847	0.881472	0.954507
rs10466829_A	0.0648851	0.784725	0.5138	0.560635	0.820242	0.743417
rs11054833_A	0.0361759	0.850131	0.0698226	0.687602	0.94826	0.964991
rs11054935_G	0.242351	0.0415723	0.710464	0.546209	0.967044	0.971062
rs1024843_T	0.1972	0.645998	0.444072	0.604604	0.147222	0.173324
rs302321_C	0.554678	0.88902	0.482674	0.947513	0.946691	0.920536
rs3747562_G	0.962718	0.334753	0.195773	0.291579	0.96305	0.964991
rs1816854_T	0.105217	0.71775	0.000477757	0.370077	0.454532	0.942582
rs11168249_C	0.000100911	0.95441	8.32752e-06	0.567253	0.759241	0.942582
rs2070615_G	0.182203	0.255928	0.0674483	0.719012	0.753605	0.901171
rs705699_T	0.00178106	0.148569	0.220844	0.903854	0.709404	0.632602
rs2456973_C	0.0843407	0.121958	0.103002	0.772272	0.820242	0.896985
rs1059513_T	0.313579	0.5716	0.402628	0.879732	0.952836	0.715783
rs701006_G	0.450918	0.370491	0.402078	0.712372	0.954362	0.929891
rs10748045_G	0.161234	0.000938831	0.174255	0.410444	0.336518	0.875156
rs795943_G	0.856827	0.557046	0.871719	0.73913	0.746295	0.715783
rs10858583_C	0.331126	0.743766	0.145289	0.657833	0.992872	0.726014
rs2367563_A	0.754485	0.36174	0.804822	0.63371	0.95504	0.900426
rs6538761_A	0.423261	0.23682	0.761429	0.664688	0.811037	0.826911
rs17041417_A	0.299874	0.901169	0.146185	0.652961	0.748074	0.906365
rs17040430_T	0.316045	0.0660277	0.127984	0.502727	0.400933	0.942582
rs4766578_T	0.322335	0.91912	0.197153	0.928582	0.680603	0.748159
rs428073_T	0.389586	0.219306	0.0799116	0.0185697	0.249593	0.726014
rs7300146_C	0.185472	0.0580564	0.222458	0.85569	1	0.970637
rs9603618_G	0.956024	0.104442	0.0122301	0.968242	0.860194	0.982447
rs17594362_A	0.175712	0.00565059	0.109501	0.766989	0.037561	0.749941
rs4143229_C	0.849142	0.00550299	0.668131	0.591854	0.149421	0.892867
rs806321_A	0.225634	0.16187	0.121463	0.840788	0.925687	0.942582
rs9596270_T	0.151964	0.63872	0.36582	0.226544	0.719786	0.239974
rs1867368_C	0.0361935	0.639133	0.247845	0.577452	0.896944	0.321006
rs9601116_A	0.802831	0.277653	0.286151	0.367852	0.991552	0.924172
rs9601248_C	0.75876	0.262896	0.270402	0.596518	0.952836	0.877845
rs3742130_G	0.00456483	0.209724	0.402628	0.664688	0.827948	0.595421
rs9554958_A	0.111921	0.024785	0.979263	0.00474525	0.976347	0.826911
rs10148671_T	0.558846	0.204028	0.625016	0.556942	0.717015	0.726014
rs3783637_T	0.000895241	0.015757	0.393629	0.234659	0.756624	0.791765
rs2225291_C	0.829842	0.955239	0.153289	0.257075	0.891737	0.971062
rs216518_A	0.556823	0.0377355	0.00669495	0.283678	0.863954	0.666733
rs1957895_G	0.249162	0.85444	0.509652	0.387507	0.483399	0.885035
rs8012941_G	0.000182034	0.0745599	0.000527102	0.329773	0.273242	0.874413
rs4902647_T	0.398597	0.163747	0.158219	0.652961	0.516422	0.942582
rs194749_C	0.00125538	0.000373546	0.0218979	0.772272	0.356263	0.340131
rs2300603_C	0.0186607	0.710134	0.25211	0.317707	0.96305	0.694984
rs12101261_T	0.862583	0.88902	0.580128	0.930662	0.880167	0.767954
rs2119704_A	0.410594	0.153582	0.185542	0.764505	0.134957	0.99127
rs1456988_G	0.867422	0.468928	0.878863	0.760838	0.95504	0.942582
rs824192_T	0.0529602	0.0524667	0.928467	0.431584	0.326053	0.892867
rs1457257_G	0.829842	0.00488993	0.721706	0.0615433	0.454532	0.923203
rs7171171_G	0.2435	0.138115	0.511262	0.810638	0.582542	0.839419
rs6492971_A	0.00157322	0.901169	0.687223	0.795245	0.454532	0.871064
rs12592967_C	0.508735	0.00568701	0.16942	0.497058	0.820242	0.627201
rs2127162_A	0.342959	0.000332138	0.0212917	0.831805	0.379268	0.985704
rs16958292_G	0.188646	0.00102588	0.64663	0.460423	0.650381	0.734779
rs2289583_A	6.43265e-05	0.552361	0.268212	0.214511	0.991552	0.942582
rs2289700_T	0.0525613	0.261995	0.919071	0.279806	0.668476	0.715783
rs758129_A	0.368489	0.0128207	0.203681	0.448835	0.606241	0.726014
rs6496667_A	0.486017	0.693827	0.144272	0.993772	0.865572	0.651072
rs12719740_A	0.0460129	0.127629	0.138842	0.933856	0.649716	0.698366
rs2744148_G	0.0582003	0.0187048	0.141117	0.682259	0.655853	0.971062
rs6500596_G	0.436246	0.654909	0.61143	0.690842	0.558332	0.744672
rs631208_G	0.23259	0.000155195	0.00815186	3.32414e-05	0.880167	0.963078
rs11866328_T	0.554678	0.725569	0.119253	0.840788	0.608746	0.726014
rs887864_G	0.137455	0.466206	0.084513	0.947513	0.759241	0.964991
rs12599402_C	0.232955	0.155548	0.0311376	0.706905	0.721504	0.89114
rs9923856_C	0.583979	0.0114723	0.150456	0.652961	0.891737	0.90966
rs4780355_C	0.762187	0.669373	0.393629	0.825913	0.553594	0.876824
rs6498184_T	0.719106	0.0964213	0.949374	0.594272	0.51135	0.960475
rs7404928_C	0.0945017	0.0977641	0.227234	0.73913	0.829023	0.94407
rs4129575_G	0.0127893	0.229578	0.988788	0.257799	0.976347	0.923203
rs8045689_C	0.225637	0.743766	0.456462	0.480478	0.980222	0.942582
rs7204270_C	0.602494	0.197107	0.0163966	0.381205	0.880167	0.666733
rs9937837_G	0.602494	0.540723	0.484543	0.772272	0.488188	0.970637
rs17338034_G	0.00304039	0.751491	0.234946	0.0913316	0.811037	0.831622
rs821470_G	0.297593	0.513173	0.182755	0.728163	0.339517	0.767954
rs11574514_T	0.161568	0.0300418	0.0148087	0.984586	0.94826	0.781157
rs11643192_A	0.481941	0.54877	0.185272	0.0893747	0.750955	0.666733
rs7196953_A	0.0454339	0.685382	0.119253	0.968242	0.719786	0.976866
rs11644034_A	0.342757	0.334753	0.269799	0.199979	0.94826	0.971062
rs2280381_C	0.454326	0.000624926	0.0231624	0.652961	0.737203	0.970618
rs9926296_G	0.182203	0.0977641	0.364938	0.596518	0.470595	0.95166
rs8078776_G	0.12341	0.197107	0.642444	0.879732	0.468845	0.942582
rs8066891_G	0.184482	0.200816	0.090587	0.367852	0.891737	0.901171
rs3091316_A	0.634453	0.448114	0.0318168	0.420617	0.827514	0.257287
rs11655550_C	0.51484	0.158461	0.0301017	0.629562	0.762172	0.942582
rs4794820_A	0.276547	0.370232	0.723088	0.652961	0.833541	0.799648
rs11079035_A	0.0389996	0.112948	0.514206	0.619669	0.670375	0.542587
rs2293152_G	0.0115757	0.762118	0.882881	0.212089	0.883786	0.942582
rs7214661_G	0.001759	0.792403	0.102575	0.879732	0.973318	0.942582
rs10468514_G	0.0014224	0.914508	0.0255893	0.513907	0.332421	0.734779
rs11079757_A	0.936921	0.487993	0.950677	0.252816	0.670375	0.49052
rs180515_G	0.0632905	0.187331	0.721706	0.332036	0.883786	0.751057
rs4968736_G	0.82915	0.645998	0.143773	0.712372	0.932714	0.942582
rs312691_C	0.452305	0.637663	0.380289	0.968242	0.748074	0.47602
rs959260_C	0.000177052	0.785	0.00657035	0.811062	0.883786	0.923203
rs1557305_T	0.360039	0.173913	0.365317	0.851749	0.737203	0.717811
rs6506569_C	0.178458	0.822462	0.721706	0.369576	0.909443	0.942582
rs264272_T	0.325067	0.325703	0.00194595	0.267602	0.794819	0.942582
rs2847297_G	0.166715	0.0319921	0.150456	0.967195	0.952836	0.94407
rs8084351_G	0.697327	0.0990059	0.134509	0.706905	0.0927824	0.749941
rs12456021_A	0.177535	0.0964213	0.848506	0.369576	0.991552	0.99782
rs7238078_G	0.520569	0.0616582	0.577081	0.879732	0.00414128	0.990019
rs949214_C	0.00133588	0.0465563	0.0694824	0.82941	0.709404	0.990019
rs1077667_T	0.719106	0.833819	0.550127	0.984586	0.860194	0.875156
rs2164983_A	0.824428	0.0632164	0.72696	0.701805	0.3807	0.942582
rs4926298_A	0.771238	0.243214	0.233628	0.596518	0.827948	0.923203
rs13344313_A	0.0162492	0.062426	0.285078	0.611727	0.952836	0.971062
rs33431_C	0.0910591	0.0495651	0.00560353	0.0721676	0.965959	0.123413
rs7255066_C	0.99567	0.367411	0.728802	0.635338	0.670375	0.942582
rs307896_A	0.00454311	0.822462	0.0525101	0.664688	0.236973	0.942582
rs516246_T	0.744008	0.000949451	0.0552193	0.667595	0.960869	0.901171
rs281380_C	0.896848	0.0212512	0.0301017	0.957726	0.650381	0.876824
rs2303759_G	0.030571	0.784725	0.997348	0.664688	0.94826	0.971062
rs2304206_A	0.12341	0.383066	0.00432817	0.918914	0.713224	0.318871
rs7260516_T	0.193017	0.510438	0.230945	0.518558	0.636101	0.942582
rs10174949_G	0.42228	0.00547102	0.109501	0.753341	0.952836	0.740857
rs12992463_A	0.227289	0.0394858	0.169084	0.319125	0.731251	0.929891
rs1731240_A	0.151964	0.72001	0.709503	0.947513	0.906465	0.942582
rs6718520_A	0.545144	0.954594	0.219396	0.591854	0.356263	0.942582
rs12466022_C	0.633843	0.31398	0.179736	0.947513	0.970998	0.942582
rs698833_T	0.00374084	0.00126973	0.0429931	0.728163	0.0380291	0.781157
rs12713034_A	0.479733	0.000402263	0.0456872	0.968242	0.759241	0.942582
rs1568452_T	0.00110052	0.737731	0.00608214	0.00142879	0.968616	0.843514
rs11900673_T	0.0451394	0.394993	0.165638	0.88316	0.756624	0.954683
rs6545946_C	0.138036	0.0268305	0.0587691	0.77168	0.891737	0.988939
rs268134_G	0.00454666	0.31398	0.118337	0.840788	0.454532	0.983317
rs3845817_T	0.426627	0.342217	0.49311	0.502403	0.820242	0.298019
rs3911862_A	0.0987084	0.219379	0.437644	0.910054	0.863954	0.326656
rs7592330_A	0.776088	0.33401	0.555876	0.518433	0.842845	0.726014
rs7595037_A	0.696874	0.277905	0.593113	0.560635	0.820242	0.826911
rs2077586_A	0.956024	0.0282498	0.907381	0.321477	0.95504	0.942582
rs6746896_A	0.563508	0.10665	0.545037	0.471	0.544878	0.942582
rs7578035_G	0.107682	0.645998	0.0587691	0.243334	0.96305	0.760489
rs10185424_A	0.724751	0.549342	0.0857675	0.471	0.271261	0.920536
rs2192752_C	0.258117	0.0079111	0.0321635	0.864511	0.721504	0.664113
rs10189629_A	0.340306	0.743766	0.200773	0.979525	0.670375	0.734733
rs17174870_G	0.341045	0.923165	0.200773	0.661135	0.656567	0.18247
rs1143633_C	0.454326	0.347103	0.695561	0.534285	0.925687	0.726014
rs7606549_A	0.0627829	0.955239	0.327844	0.879732	0.912677	0.876824
rs319858_G	0.232955	0.21058	0.947818	0.879732	0.820242	0.942582
rs12711680_G	0.857467	0.864867	0.624484	0.746707	0.991552	0.767954
rs12993006_T	0.0125502	0.689364	0.014373	0.682259	0.952836	0.876824
rs6430491_G	0.485638	0.125764	0.0578235	0.652961	0.960869	0.942582
rs17811332_G	2.84537e-05	0.470802	0.00249026	0.73913	0.68082	0.942582
rs8179646_T	0.776088	0.513067	0.696971	0.480478	0.820181	0.876824
rs2042772_T	0.250105	0.968191	0.0216837	0.0848511	0.470595	0.694984
rs2111485_A	0.48375	0.717328	0.0418073	0.00256257	0.701426	0.914639
rs4668163_T	0.155967	0.0576273	0.0630417	0.879732	0.909443	0.971062
rs3845702_A	0.206864	0.373202	0.000262197	0.497058	0.932714	0.666733
rs1517352_C	0.00095343	0.173997	0.0173468	0.960641	0.952836	0.942582
rs10168266_T	0.206165	0.318351	0.0140368	0.82941	0.932714	0.698366
rs7582694_C	0.544766	0.0187048	0.0709565	0.682219	0.954637	0.875156
rs7572482_T	0.143352	0.96465	0.837692	0.88316	0.544878	0.870123
rs2176528_C	0.217947	0.2515	4.87832e-05	0.80714	0.96305	0.942582
rs1016883_G	0.701148	0.520835	0.135115	0.840788	0.000287244	0.942582
rs895526_C	0.479733	0.792403	0.127264	0.763284	0.898766	0.942582
rs2058710_A	0.122604	0.955933	0.185363	0.422967	0.880167	0.963078
rs17203016_A	0.00262481	0.88902	0.81524	0.565786	0.960869	0.726014
rs11676348_T	0.43991	0.958732	0.200166	0.926714	0.71447	0.964991
rs2194545_G	0.0465539	0.781325	0.49592	0.715755	0.827948	0.799648
rs10201872_A	0.182122	0.217555	0.593113	0.835857	0.965901	0.964991
rs1287071_A	0.0014224	0.862408	0.712546	0.972907	0.891737	0.00254671
rs6055685_A	0.213086	0.0814219	0.728802	0.81331	0.917714	0.49052
rs4243971_C	0.261024	0.347103	0.733275	0.591854	0.812768	0.990019
rs6088765_G	0.733611	0.186551	0.0681675	0.926619	0.762172	0.983317
rs4812492_C	0.862583	0.80658	0.957686	0.77565	0.952836	0.971062
rs6072343_A	0.654209	0.703364	0.0741699	0.77565	0.318363	0.843973
rs1569723_C	0.847337	0.497928	0.998353	0.681156	0.444865	0.942582
rs910187_A	0.2435	0.347494	0.579284	0.914158	0.657956	0.983317
rs6122972_A	0.217947	0.0299015	0.00931405	0.85569	0.829023	0.964991
rs2248359_G	0.000202017	0.0106761	0.233628	0.685108	0.884313	0.694984
rs7266699_C	0.647966	0.0951933	0.311084	0.713106	0.670375	0.983317
rs6062314_A	0.0359751	0.0790252	0.264155	0.221014	0.881472	0.660291
rs2823286_G	0.762187	0.32258	0.178346	0.297876	0.829023	0.964991
rs363598_C	0.133793	0.254047	0.219915	0.811062	0.621967	0.892867
rs2834512_A	0.602494	0.0465563	0.333992	0.427381	0.985603	0.326656
rs2836425_T	0.255055	0.762118	0.950677	0.996564	0.714149	0.736369
rs2015748_A	0.589632	0.543818	0.882881	0.411414	0.96305	0.64706
rs10854398_C	0.488395	0.29952	0.687223	0.74286	0.616215	0.771205
rs3788013_A	0.151964	0.166527	0.268423	0.739879	0.988445	0.99782
rs6518350_A	0.107682	0.88902	0.337392	0.619669	0.829023	0.942582
rs4821116_G	0.0164808	0.0524667	0.456462	0.345561	0.976347	0.726014
rs2283792_C	0.932931	0.85072	0.776275	0.525213	0.891737	0.783002
rs1034394_G	0.733611	0.00126464	0.119253	0.98303	0.586216	0.923203
rs4821544_C	0.0715905	0.513067	0.415564	0.719012	0.991229	0.67287
rs5756391_A	0.53219	0.618554	0.408641	0.546209	0.865572	0.429295
rs4821558_C	0.0675013	0.042837	0.00138229	0.826924	0.316051	0.218295
rs2075726_G	0.719106	0.631484	0.721706	0.760838	0.564619	0.942582
rs229527_A	0.138036	0.187504	0.49311	0.928582	0.898766	0.726014
rs12627970_G	0.00692492	0.127629	0.453193	0.713106	0.00336147	0.942582
rs2235852_T	0.558846	0.0709873	0.0111358	0.790347	0.827948	0.942582
rs4822024_G	0.722632	0.229779	0.00333452	0.979525	0.755671	0.529567
rs2073167_A	0.821872	0.226699	0.0454149	0.872743	0.649716	0.954037
rs4621267_T	0.579199	0.00011304	0.454642	0.427286	0.753605	0.720616
rs5771109_T	0.233615	0.790504	0.0525101	0.321729	0.680603	0.799648
rs4684256_T	0.972153	0.89013	0.143773	0.422967	0.581454	0.781157
rs3864055_T	0.0788721	0.572605	0.0902233	0.719783	0.988468	0.920536
rs3749448_A	0.251042	0.196967	0.270267	0.928582	0.558332	0.49052
rs4450798_T	0.241877	0.540723	0.995807	0.879732	0.952836	0.326656
rs3806624_G	0.323009	0.433872	0.593113	0.427286	0.94826	0.883801
rs11129295_A	0.46466	0.57563	0.995807	0.369576	0.881472	0.83016
rs669607_C	0.00133588	0.156469	0.0373617	0.85569	0.302821	0.49052
rs170934_T	0.001447	0.140279	0.0287758	0.879732	0.318363	0.49052
rs7613051_A	0.96836	0.291786	0.36582	0.879732	0.730255	0.970637
rs950146_C	0.815402	0.00175289	0.0143485	0.124174	0.709404	0.971062
rs6550435_G	0.0889428	0.163145	0.0164085	0.268849	0.870553	0.942582
rs7616215_C	0.589632	0.396503	0.776275	0.728163	0.0819762	0.920536
rs4625_G	0.0599242	0.654909	0.769295	0.878416	0.856491	0.734779
rs7618915_G	0.000479706	0.021588	0.219396	0.73913	0.46945	0.942582
rs11717383_G	0.00396336	0.00434054	0.846059	0.163997	0.0846525	0.971062
rs736408_C	0.181542	0.000244595	0.472668	0.297876	0.037561	0.970637
rs9847710_C	0.947565	0.197107	0.227776	0.427209	0.95504	0.84753
rs1127745_G	0.00899112	0.614238	0.395402	0.864511	0.320793	0.942582
rs1966136_A	0.450076	0.000119501	0.118556	0.281713	0.746295	0.493057
rs815710_G	0.491044	0.0378598	0.256148	0.314409	0.922972	0.853693
rs1452075_T	0.586742	0.00314921	0.666649	0.00666329	0.616996	0.542587
rs13098181_A	0.212622	0.711966	0.195499	0.957726	0.952836	0.99782
rs616597_C	0.145036	0.0977641	0.0430715	0.926714	0.955167	0.942582
rs771767_A	0.00356872	0.70076	0.2095	0.777371	0.820242	0.826911
rs9810233_G	0.217947	0.914508	0.846059	0.979525	0.963072	0.942582
rs12634229_G	0.672296	0.199729	0.776275	0.784905	0.965959	0.876824
rs9863500_A	0.178115	0.125764	0.496858	0.0769635	0.616996	0.390893
rs1386478_A	6.72229e-05	0.130863	0.123619	0.88316	0.316442	0.901171
rs9883949_C	0.215419	0.0616769	0.402628	0.460423	0.891737	0.923203
rs4688011_T	0.705166	0.743766	0.134509	0.879732	0.753605	0.134111
rs6804441_A	0.0460129	0.639133	0.0433506	0.74879	0.145432	0.0300665
rs9282641_G	0.0381809	0.176894	0.426937	0.125211	0.721504	0.942582
rs7617456_G	0.0127893	0.792403	0.143773	0.968242	0.680603	0.901171
rs9846396_G	0.399946	0.717002	0.562938	0.764898	0.828381	0.942582
rs12494894_A	0.814503	0.344463	0.49311	0.855065	0.616996	0.947726
rs763342_C	0.110186	0.771095	0.556944	0.323077	0.880167	0.571579
rs9290877_C	0.646816	0.0807556	0.214066	0.518558	0.656567	0.15015
rs9838374_T	0.707349	0.792403	0.584757	0.855065	0.558332	0.968999
rs604222_A	0.508735	0.506818	0.644206	0.968242	0.666433	0.964991
rs6830371_T	0.580876	0.721745	0.110194	0.445346	0.795381	0.876824
rs16872571_C	0.000895241	0.462455	0.972297	0.728163	0.132087	0.942582
rs6856616_C	0.266758	0.182451	0.0365967	0.400156	0.588846	0.799648
rs2715650_G	0.96836	0.0203295	0.127264	0.879732	0.965959	0.826911
rs1074532_A	0.00231043	0.498943	0.00927262	0.460413	0.273242	0.942582
rs2867461_A	0.877377	0.901169	0.311523	0.95309	0.293921	0.876824
rs340630_A	0.539097	0.130899	0.509652	0.786697	0.925687	0.876824
rs4637409_C	0.870415	0.308214	0.382089	0.460413	0.943071	0.748876
rs230529_T	0.22896	0.00053199	5.3884e-06	0.840788	0.731251	0.734779
rs228614_G	0.215846	0.487054	0.00734236	0.878416	0.470595	0.83016
rs956237_A	0.630867	0.676762	0.0433506	0.604604	0.820242	0.901171
rs1873103_G	0.862583	0.21058	0.444072	0.947513	0.925687	0.942582
rs11098403_G	0.00792822	0.57563	0.728197	0.460413	0.750309	0.113498
rs7679475_A	0.954196	0.00813457	0.0046837	0.460413	0.974738	0.18247
rs2069772_C	0.78642	0.0175386	0.284549	0.979525	0.827948	0.877845
rs2069762_A	0.110186	0.254047	0.522647	0.701047	0.657956	0.726014
rs2125000_T	0.206165	0.246718	0.696971	0.930898	0.94826	0.77848
rs1106568_G	0.287625	0.669373	0.467101	0.389842	0.967044	0.942582
rs17746001_T	0.138036	0.0164139	0.426937	0.969548	0.967044	0.983317
rs10018951_T	0.347097	0.162613	2.93602e-05	0.739158	0.730255	0.942582
rs2930047_C	0.0737969	0.0481913	0.00238341	0.73913	0.719786	0.351727
rs6554809_C	0.0101336	0.391775	0.405111	0.00470947	0.657733	0.677109
rs7717955_C	0.841193	0.00120533	0.0587691	0.915834	0.152871	0.965768
rs395157_A	0.870415	0.00669121	0.016865	0.819059	0.666433	0.197638
rs7720838_G	0.084706	0.0371614	0.866113	0.142561	0.827948	0.963078
rs4286721_G	0.484724	0.000140066	0.630972	0.0984405	0.733167	0.952504
rs10065637_C	0.252605	0.000220889	0.00365899	0.577452	0.743839	0.971062
rs10041935_C	0.151964	0.426406	0.200929	0.979525	0.880167	0.726014
rs4391122_G	0.0227222	0.845013	0.467101	0.518433	0.415758	0.876824
rs4552569_C	0.0220658	0.012704	0.00619994	0.720057	0.980222	0.666733
rs10514299_T	0.0137058	0.448114	0.882881	0.930662	0.415287	0.176235
rs2304607_A	0.640771	0.29499	0.150456	0.53442	0.802941	0.123466
rs27529_A	0.358765	0.172143	0.441411	0.471	0.630583	0.971062
rs7705924_G	0.581136	0.88902	0.444072	0.880222	0.963072	0.734779
rs161645_A	0.12852	0.168697	0.26984	0.258379	0.758634	0.942582
rs1837253_C	0.00278943	0.615803	0.000599893	0.461191	0.227815	0.239974
rs1898671_T	0.508735	0.113397	0.00623913	0.249757	0.753605	0.758949
rs13358904_G	0.556823	0.356225	0.630972	0.763284	0.891737	0.771205
rs251891_A	0.00320462	0.0472329	0.196977	0.00219391	0.827948	0.892867
rs253959_T	0.0127893	0.755386	0.671651	0.227544	0.691867	0.390007
rs6898653_G	0.876977	0.507142	0.866113	0.864511	0.827948	0.942582
rs657075_A	0.252311	0.541866	0.329465	0.661135	0.863954	0.942582
rs7714584_G	0.0394229	0.0390388	0.812979	0.0223122	0.802941	0.942582
rs1579282_A	0.229517	0.36355	0.0406926	0.179815	0.497255	0.942582
rs10065906_C	0.000895241	0.792403	0.443399	0.496124	0.94826	0.942582
rs2431099_G	0.154879	0.35561	0.0810854	0.640853	0.753605	0.923203
rs2961920_A	0.26408	0.378179	0.0741699	0.445346	0.296282	0.419518
rs564349_G	0.251219	0.031342	0.0891854	0.670454	0.356263	0.983317
rs4075958_A	0.199903	0.370232	0.218792	0.53442	0.371816	0.972171
rs12654812_A	0.282685	0.615097	0.150866	0.480478	0.666433	0.942582
rs1863918_T	0.741733	0.817302	0.0525101	0.288973	0.753605	0.49052
rs9405444_A	0.352419	0.0852455	0.0181512	0.879732	0.880167	0.699206
rs11242704_G	0.493282	0.510438	0.089462	0.690837	0.759241	0.783002
rs202072_A	0.815402	0.00338952	0.728802	0.471	0.730255	0.920213
rs12529514_C	0.232955	0.85072	0.234951	0.968242	0.367447	0.385326
rs17119_A	0.0461977	0.0260317	0.825121	0.471	0.873157	0.90966
rs3799380_T	0.151964	0.163305	0.319144	0.235985	0.857476	0.856419
rs3823355_T	0.301044	0.0170599	0.509652	0.502727	0.650381	0.942582
rs9368649_A	0.111921	0.782659	0.0787407	0.0984405	0.0998444	0.942582
rs9263871_G	0.0213085	0.917029	0.244547	0.879732	0.511824	0.901171
rs3853601_G	0.180464	0.128179	0.545037	0.596518	0.556407	0.740857
rs805297_A	0.928274	0.294764	0.994264	0.360686	0.566931	0.942582
rs176095_G	0.151964	0.0403234	0.000213055	0.968242	0.759241	0.942582
rs9267911_T	0.99567	0.131476	0.00518853	0.370077	0.960869	0.942582
rs2395166_T	0.00123166	0.163747	0.0892061	0.459677	0.967044	0.83016
rs3129889_G	0.176155	0.953181	0.00899323	0.772272	0.719786	0.875156
rs9270986_A	0.0895329	0.792403	0.00717718	0.763284	0.502698	0.726014
rs9271588_T	0.352846	0.448114	0.952562	0.947513	0.991552	0.754438
rs9276370_T	0.00369995	0.159567	0.5856	0.389842	0.842845	0.901171
rs9277341_T	0.309365	0.0576273	0.0163966	0.795245	0.318363	0.942582
rs2281388_T	0.135352	0.426406	0.605189	0.332906	0.820242	0.715783
rs9394159_T	0.200683	0.646398	0.840978	0.577414	0.454532	0.878909
rs4713693_T	0.00478023	0.342217	0.2095	0.682259	0.558332	0.783002
rs3734266_G	0.246122	0.0191525	0.538106	0.819059	0.820242	0.602248
rs2797780_C	0.814503	0.528137	0.150456	0.237326	0.891737	0.942582
rs2270450_T	0.0828992	0.0282498	0.457109	0.512094	0.318363	0.971062
rs10485358_A	0.859226	0.478082	0.00815186	0.258379	0.083769	0.573291
rs319924_A	0.854198	0.153582	5.56483e-06	0.134702	0.400684	0.771205
rs947612_A	0.198663	0.0126626	0.165638	0.42579	0.891737	0.923203
rs10943608_C	0.0828992	0.0523727	0.853561	0.153401	0.829023	0.901171
rs370409_T	0.00479661	0.0332651	0.0674483	0.551858	0.670375	0.942582
rs11755527_G	0.187511	0.0826157	0.00153275	0.434602	0.719786	0.942582
rs12212193_G	0.331126	0.463961	0.514563	0.85569	0.371816	0.892867
rs12527818_T	0.303669	0.2127	0.609055	0.968242	0.492584	0.942582
rs526531_A	0.433769	0.401351	0.205502	0.228964	0.759241	0.109273
rs4332013_A	0.217947	0.304487	0.0046837	0.712372	0.991784	0.444774
rs9374007_A	0.0383177	0.725569	0.000113064	0.367852	0.791887	0.726014
rs9374013_G	0.374535	2.038e-07	1.88946e-06	0.938549	0.670375	0.843973
rs2027876_G	0.129658	2.00932e-08	8.53167e-09	0.918118	0.820242	0.963078
rs12180499_A	0.602494	0.27223	0.657618	0.221014	0.932714	0.760489
rs6919324_G	0.813371	0.201494	0.584757	0.427209	0.95504	0.942582
rs1033394_C	0.169385	0.668211	0.834514	0.878416	0.680603	0.942582
rs9491697_G	0.815402	0.248146	0.433	0.632556	0.932714	0.542587
rs17066096_G	0.0221772	0.0528075	0.451563	0.73913	0.883786	0.493057
rs727098_G	0.111921	0.230759	0.786412	0.319125	0.650381	0.67287
rs6931865_A	0.206317	0.00277828	0.776275	0.329773	0.0275408	0.83016
rs9321987_A	0.166715	0.497518	0.625016	0.81331	0.932714	0.964991
rs9371201_T	0.00174441	0.107477	0.798283	0.80714	0.316442	0.876824
rs9371601_T	0.583979	0.751883	0.556944	0.928582	0.730255	0.942582
rs2504916_T	0.824428	0.152876	0.379171	0.518276	0.670375	0.426395
rs960145_A	0.521631	0.00434679	0.393571	0.783488	0.960869	0.326656
rs13241427_C	0.754485	0.0486214	0.334734	0.938549	0.96305	0.923203
rs6461049_T	0.954196	0.645998	0.936749	0.518433	0.890321	0.000475993
rs7799006_C	0.197787	0.00676018	0.0155783	0.436953	0.891737	0.173324
rs1843938_A	0.074416	0.496195	0.269306	0.81331	0.925687	0.535684
rs17137566_C	0.0264247	0.068338	0.545037	0.855065	0.51126	0.556531
rs10486391_A	0.0228948	0.36174	0.49592	0.976734	0.967044	0.826911
rs6462008_T	0.0355348	0.140279	0.710464	0.485791	0.909443	0.390893
rs11762112_A	0.00118212	0.234687	0.81671	0.879732	0.952836	0.726014
rs4724100_C	0.0538009	0.0249612	0.000371637	0.588295	0.621967	0.666733
rs1521470_A	0.0808928	0.00632375	0.410493	0.918914	0.985603	0.942582
rs1949829_T	0.318386	0.693128	0.195773	0.772272	0.686497	0.318871
rs9297145_C	0.0468246	0.00859392	0.150456	0.790347	0.0667652	0.942582
rs1734907_A	0.165461	0.378766	0.105982	0.763284	0.960869	0.880866
rs314313_G	0.67832	0.21058	0.66298	0.938549	0.812768	0.885035
rs7341475_G	0.0843407	0.497518	0.826197	0.325612	0.991552	0.876824
rs17158930_G	0.609722	0.394993	0.392622	0.148246	0.946691	0.489593
rs38904_T	0.942377	0.367411	0.00233704	0.325827	0.881472	0.905917
rs7807677_T	0.00063342	0.88902	0.114054	0.460413	0.827948	0.942582
rs3779381_G	0.0698899	0.654725	0.406994	0.947513	0.78383	0.726014
rs7779018_A	0.599133	0.0243145	0.509652	0.483989	1	0.271443
rs729302_A	0.178707	0.588655	0.00236098	0.664688	0.666433	0.239974
rs4731662_T	0.46293	0.00126464	0.0301761	0.82941	0.935991	0.726014
rs6601327_C	0.508735	0.00850964	0.57264	0.23385	0.699411	0.642715
rs1484642_C	0.90224	0.767324	0.231152	0.772272	0.88939	0.212724
rs2254546_G	0.956024	0.342321	0.0585086	0.930662	0.753605	0.556701
rs2736340_T	0.345956	0.000475419	0.876056	0.0918006	0.891737	0.49052
rs876983_T	0.00456483	0.223966	0.401863	0.257548	0.960869	0.892867
rs7000921_C	0.427642	0.264458	0.715084	0.763284	0.942732	0.901171
rs1042992_T	0.00114776	0.031342	0.519287	0.958505	0.960869	0.813988
rs13257990_C	0.176155	0.733696	0.0279412	0.928582	0.952836	0.885035
rs10092482_T	0.00561436	0.557698	0.0140292	0.926714	0.444865	0.720616
rs12677663_T	0.681982	0.861673	0.323572	0.840788	0.965959	0.98498
rs1966115_A	0.151964	0.27595	0.0231624	0.968242	0.976347	0.971062
rs6998967_G	0.217947	0.0123117	0.443399	0.798503	0.305066	0.990019
rs7006546_C	0.00574544	0.364722	0.405111	0.445346	0.952836	0.923203
rs6981717_C	0.0529602	0.85444	0.49311	0.77565	0.753605	0.942582
rs1460583_C	0.0155851	0.884742	0.219915	0.657833	0.853403	0.726014
rs218361_G	0.137582	0.448114	0.825121	0.502403	0.94826	0.771205
rs876084_T	0.933088	0.983249	0.246252	0.502727	0.71447	0.556701
rs6990534_G	0.665178	0.000760114	0.000977939	0.968242	0.827948	0.920536
rs4410871_G	0.594342	0.000186593	2.95607e-05	0.968242	0.800633	0.771205
rs759648_C	0.00135592	4.51838e-05	0.000550362	0.0302572	0.356263	0.726014
rs853308_G	0.568493	0.2515	0.17455	0.0597293	0.991367	0.685998
