# Supplementary material for: Deep learning–based integration of genetics with registry data for stratification of schizophrenia and depression
Source: Sci Adv. 2022 Jun 29;8(26):eabi7293. doi: 10.1126/sciadv.abi7293 (PMC9242585; doi:10.1126/sciadv.abi7293)
Supplement: Supplementary file 2 — Data S1 to S4 [file sciadv.abi7293_data_s1_to_s4.zip › sciadv.abi7293_data_s3.xlsx]

## Sheet: Collected CI values
Data S3. Tab1: Confidence intervals of cluster signatures in analysis B. Cluster signatures identified in cluster analysis B of depression (MDD) and schizophrenia (SCZ). For mental disorders we grouped all features into ICD-10 blocks within the F chapter, except mood disorders that are divided into single episode MDD, recurrent MDD and bipolar disorder. The scale illustrates the fraction of indiv…
Collected feature	B-MDD1	B-MDD2	B-MDD3	B-MDD4	B-MDD5	B-MDD6	B-SCZ1
Substance use disorders	0.09 [0.08, 0.10]	0.01 [0.00, 0.01]	0.09 [0.08, 0.10]	0.12 [0.11, 0.13]	0.28 [0.26, 0.30]	0.08 [0.07, 0.10]	0.29 [0.28, 0.31]
Schizophrenia spectrum disorders	0.06 [0.06, 0.07]	0.02 [0.02, 0.03]	0.11 [0.10, 0.12]	0.11 [0.10, 0.12]	0.21 [0.19, 0.23]	0.27 [0.25, 0.30]	1.00 [1.00, 1.00]
BP disorder	0.02 [0.02, 0.02]	0.00 [0.00, 0.00]	0.03 [0.02, 0.04]	0.03 [0.03, 0.04]	0.04 [0.03, 0.05]	0.02 [0.01, 0.03]	0.04 [0.03, 0.05]
MDD (single episode)	0.28 [0.27, 0.29]	0.23 [0.21, 0.25]	0.42 [0.40, 0.44]	0.48 [0.46, 0.50]	0.37 [0.35, 0.40]	0.28 [0.25, 0.31]	0.15 [0.14, 0.17]
MDD (recurrent)	0.99 [0.99, 0.99]	1.00 [1.00, 1.00]	0.99 [0.98, 0.99]	1.00 [1.00, 1.00]	0.93 [0.91, 0.94]	0.90 [0.88, 0.92]	0.41 [0.39, 0.43]
Neurotic disorders	0.10 [0.09, 0.10]	0.03 [0.03, 0.04]	1.00 [1.00, 1.00]	0.27 [0.25, 0.29]	0.36 [0.34, 0.38]	0.31 [0.28, 0.33]	0.26 [0.24, 0.27]
Eating disorders	0.13 [0.12, 0.14]	0.00 [0.00, 0.01]	0.12 [0.11, 0.14]	0.11 [0.10, 0.12]	0.08 [0.07, 0.10]	0.12 [0.10, 0.14]	0.07 [0.06, 0.08]
Personality disorders	0.10 [0.10, 0.11]	0.00 [0.00, 0.01]	0.13 [0.11, 0.14]	0.17 [0.15, 0.18]	0.19 [0.17, 0.20]	0.05 [0.04, 0.06]	0.12 [0.10, 0.13]
Intellectual disabilities	0.01 [0.01, 0.02]	0.00 [0.00, 0.00]	0.01 [0.01, 0.02]	0.02 [0.01, 0.02]	0.04 [0.03, 0.05]	0.04 [0.03, 0.06]	0.04 [0.03, 0.05]
Developmental disorders	0.03 [0.03, 0.04]	0.00 [0.00, 0.00]	0.04 [0.03, 0.04]	0.04 [0.03, 0.04]	0.12 [0.11, 0.14]	0.94 [0.93, 0.96]	0.05 [0.04, 0.06]
Behavioral disorders	0.07 [0.07, 0.08]	0.00 [0.00, 0.00]	0.09 [0.08, 0.10]	0.07 [0.06, 0.08]	1.00 [1.00, 1.00]	0.31 [0.28, 0.34]	0.12 [0.11, 0.13]
Infections	1.43 [1.39, 1.46]	0.36 [0.33, 0.40]	1.26 [1.20, 1.32]	1.46 [1.40, 1.52]	1.51 [1.43, 1.60]	1.10 [1.01, 1.19]	1.22 [1.15, 1.28]
Other medical conditions	0.45 [0.43, 0.46]	0.09 [0.07, 0.10]	0.43 [0.41, 0.46]	0.46 [0.43, 0.48]	0.44 [0.41, 0.48]	0.40 [0.36, 0.44]	0.41 [0.39, 0.44]
SCZ contacts	-0.29 [nan, nan]	-0.29 [-0.29, -0.29]	-0.27 [-0.28, -0.26]	-0.28 [-0.29, -0.28]	-0.08 [-0.12, -0.04]	-0.00 [-0.06, 0.05]	2.03 [1.97, 2.08]
BP disorder contacts	-0.03 [-0.05, -0.01]	-0.13 [-0.13, -0.13]	0.06 [0.01, 0.10]	0.04 [0.00, 0.08]	0.09 [0.03, 0.15]	-0.01 [-0.07, 0.06]	0.02 [-0.02, 0.07]
MDD in-patient hospital	-0.47 [-0.47, -0.46]	-0.47 [-0.49, -0.46]	-0.30 [-0.32, -0.27]	1.93 [1.92, 1.94]	0.07 [0.02, 0.11]	0.01 [-0.05, 0.07]	-0.15 [-0.19, -0.12]
MDD out-patient hospital	-0.05 [-0.07, -0.04]	0.42 [0.39, 0.44]	0.16 [0.12, 0.19]	0.26 [0.23, 0.30]	-0.07 [-0.11, -0.03]	0.03 [-0.03, 0.08]	-0.69 [-0.72, -0.65]
Dysthymia contatcs	-0.03 [-0.05, -0.01]	-0.12 [-0.12, -0.12]	0.12 [0.07, 0.17]	0.06 [0.02, 0.11]	0.05 [-0.01, 0.11]	-0.02 [-0.07, 0.04]	-0.05 [-0.08, -0.01]
Developmental disorder contatcs	-0.15 [-0.15, -0.15]	-0.15 [nan, nan]	-0.14 [-0.15, -0.14]	-0.15 [-0.15, -0.15]	-0.13 [-0.14, -0.11]	2.82 [2.66, 2.98]	-0.15 [-0.15, -0.14]
Behavioral disorders contatcs	-0.15 [-0.15, -0.15]	-0.15 [nan, nan]	-0.15 [-0.15, -0.15]	-0.15 [-0.15, -0.15]	1.61 [1.50, 1.72]	0.01 [-0.05, 0.07]	-0.13 [-0.14, -0.11]
Suicide attempts	-0.05 [-0.07, -0.02]	-0.25 [-0.28, -0.21]	-0.16 [-0.19, -0.13]	0.23 [0.18, 0.27]	0.28 [0.22, 0.33]	-0.05 [-0.11, 0.01]	0.10 [0.06, 0.15]
Housing days	-0.08 [-0.10, -0.07]	-0.12 [nan, nan]	-0.06 [-0.09, -0.03]	0.01 [-0.03, 0.05]	0.12 [0.05, 0.19]	0.01 [-0.06, 0.07]	0.37 [0.28, 0.45]
MDD severity	-0.04 [-0.06, -0.02]	-0.00 [-0.04, 0.04]	0.05 [0.02, 0.09]	0.61 [0.58, 0.64]	-0.03 [-0.08, 0.02]	-0.06 [-0.13, 0.01]	-0.66 [-0.71, -0.62]
Birth length	-0.02 [-0.04, 0.00]	0.09 [0.05, 0.13]	-0.06 [-0.10, -0.02]	-0.04 [-0.07, 0.00]	-0.03 [-0.08, 0.02]	0.20 [0.14, 0.27]	0.04 [0.00, 0.09]
Apgar score 1 minute	-0.04 [-0.06, -0.02]	0.24 [0.22, 0.26]	0.02 [-0.02, 0.05]	-0.04 [-0.07, -0.00]	0.03 [-0.05, 0.11]	-0.05 [-0.10, 0.01]	-0.06 [-0.10, -0.02]
Apgar score 5 minutes	-0.04 [-0.06, -0.01]	0.26 [0.26, 0.26]	-0.01 [-0.05, 0.03]	-0.01 [-0.05, 0.02]	-0.02 [-0.07, 0.03]	-0.04 [-0.11, 0.03]	-0.04 [-0.09, 0.00]
Gestational age	0.01 [-0.01, 0.03]	0.07 [0.03, 0.11]	-0.03 [-0.07, 0.00]	-0.01 [-0.05, 0.02]	0.01 [-0.04, 0.06]	-0.01 [-0.07, 0.05]	-0.04 [-0.09, -0.00]
Birth weight	-0.01 [-0.03, 0.01]	0.09 [0.05, 0.12]	-0.06 [-0.10, -0.03]	-0.03 [-0.07, 0.01]	-0.02 [-0.07, 0.03]	0.19 [0.12, 0.26]	0.00 [-0.04, 0.05]
Circumference of head	0.00 [-0.00, 0.01]	0.00 [-0.00, 0.01]	-0.00 [-0.00, 0.00]	-0.00 [-0.01, 0.00]	-0.00 [-0.01, 0.01]	0.01 [-0.02, 0.04]	-0.00 [-0.00, 0.00]
Weight of placenta	-0.00 [-0.01, 0.00]	-0.00 [-0.01, 0.01]	-0.00 [-0.01, 0.00]	-0.00 [-0.01, 0.01]	0.00 [-0.00, 0.01]	0.03 [0.00, 0.05]	-0.00 [-0.01, 0.01]
Previous live births	-0.01 [-0.03, 0.01]	0.02 [-0.03, 0.06]	0.02 [-0.02, 0.05]	0.02 [-0.01, 0.06]	-0.01 [-0.06, 0.04]	-0.08 [-0.13, -0.02]	0.01 [-0.03, 0.05]
Maternal age	-0.04 [-0.06, -0.01]	0.08 [0.04, 0.12]	0.08 [0.05, 0.12]	0.01 [-0.03, 0.04]	-0.20 [-0.25, -0.15]	0.21 [0.15, 0.27]	-0.01 [-0.05, 0.03]
Birth order (mother)	-0.01 [-0.03, 0.02]	0.02 [-0.03, 0.06]	0.02 [-0.02, 0.06]	0.03 [-0.01, 0.06]	-0.01 [-0.06, 0.04]	-0.11 [-0.17, -0.05]	0.00 [-0.04, 0.04]
Mental disorders mother	0.81 [0.77, 0.85]	0.08 [0.06, 0.10]	0.72 [0.65, 0.78]	0.75 [0.68, 0.82]	0.87 [0.77, 0.96]	0.62 [0.53, 0.72]	0.80 [0.72, 0.88]
Infections mother	1.09 [1.06, 1.12]	0.44 [0.40, 0.48]	0.93 [0.88, 0.98]	1.10 [1.04, 1.15]	1.21 [1.13, 1.28]	0.94 [0.86, 1.02]	1.02 [0.96, 1.08]
Other medical conditions mother	0.05 [0.05, 0.06]	0.02 [0.02, 0.03]	0.05 [0.04, 0.05]	0.05 [0.04, 0.06]	0.06 [0.05, 0.08]	0.04 [0.03, 0.06]	0.05 [0.04, 0.06]
Mental disorders father	0.56 [0.53, 0.60]	0.05 [0.03, 0.06]	0.49 [0.44, 0.54]	0.51 [0.46, 0.57]	0.54 [0.47, 0.61]	0.46 [0.38, 0.55]	0.62 [0.56, 0.69]
Infections father	0.78 [0.75, 0.81]	0.28 [0.25, 0.31]	0.66 [0.62, 0.71]	0.76 [0.72, 0.80]	0.85 [0.78, 0.91]	0.67 [0.60, 0.74]	0.78 [0.73, 0.83]
Other medical conditions father	0.03 [0.03, 0.04]	0.02 [0.01, 0.03]	0.03 [0.03, 0.04]	0.04 [0.04, 0.05]	0.04 [0.03, 0.05]	0.04 [0.02, 0.05]	0.03 [0.03, 0.04]
Mental disorders siblings	0.41 [0.39, 0.42]	0.26 [0.23, 0.28]	0.42 [0.39, 0.45]	0.41 [0.38, 0.44]	0.47 [0.44, 0.51]	0.40 [0.35, 0.44]	0.46 [0.42, 0.49]
PRS MDD	0.000040 [0.000039,0.000041]	0.000039 [0.000036,0.000040]	0.000040 [0.000039,0.000041]	0.000040 [0.000039,0.000041]	0.000041 [0.000040,0.000043]	0.000041 [0.000039,0.000041]	0.000040 [0.000039,0.000042]
PRS SCZ	0.000083 [0.00008,0.000084]	0.000082 [0.00008,0.000083]	0.000085 [0.000083,0.000086]	0.000083 [0.000081,0.000084]	0.000084 [0.000081,0.000085]	0.000086 [0.000082,0.000087]	0.000088 [0.000086,0.000090]

## Sheet: Collected p-values
Data S3. Tab2: Adjusted P-values for cluster signatures in analysis B. Significance level of cluster signatures identified in cluster analysis B of depression (MDD) and schizophrenia (SCZ). All p-values are adjusted for multiple testing.
Collected feature	B-MDD1	B-MDD2	B-MDD3	B-MDD4	B-MDD5	B-MDD6	B-SCZ1
Substance use disorders	1	1	1	1	7.06535e-67	1	3.77232e-115
Schizophrenia spectrum disorders	1	1	1	1	0.0772365	1.4363e-08	0
BP disorder	1	1	0.0711507	0.00408238	3.98954e-06	1	9.84767e-06
MDD (single episode)	1	1	4.16606e-33	1.08565e-84	2.36914e-07	1	1
MDD (recurrent)	5.32663e-222	2.68466e-71	5.23257e-67	2.38581e-114	0.0782073	1	1
Neurotic disorders	1	1	0	1	1.00514e-10	0.177495	1
Eating disorders	8.6038e-23	1	0.000364618	0.232671	0.997385	0.177495	1
Personality disorders	1	1	0.00848411	8.30685e-23	8.61743e-20	1	0.601652
Intellectual disabilities	1	1	1	1	2.01404e-08	3.36948e-06	9.32333e-09
Developmental disorders	1	1	1	1	2.513e-08	0	1
Behavioral disorders	1	1	1	1	0	1.55525e-31	1
Infections	1.31482e-28	1	0.615676	5.4861e-12	7.70628e-11	0.999796	0.958276
Other medical conditions	2.00975e-12	1	0.0116581	3.28485e-06	0.0046818	0.999796	0.459136
SCZ contacts	1	1	1	1	1	0.812224	0
BP disorder contacts	1	1	0.00332065	0.0121882	0.000215963	0.812224	0.295386
MDD in-patient hospital	1	1	1	0	0.0050657	0.768294	1
MDD out-patient hospital	1	3.7101e-103	4.64702e-21	1.23167e-62	1	0.768294	1
Dysthymia contatcs	1	1	8.87814e-11	0.000490587	0.0212565	0.884672	1
Developmental disorder contatcs	1	1	1	1	1	0	1
Behavioral disorders contatcs	1	1	1	1	0	0.768294	1
Suicide attempts	1	1	1	2.17317e-38	2.07773e-30	0.972988	5.86132e-07
Housing days	1	1	1	0.462862	8.70008e-07	0.768294	1.77959e-73
MDD severity	1	1	0.00332065	1.14212e-280	1	0.972988	1
Birth length	0.062379	0.000137236	0.00337866	0.183298	0.568704	3.35366e-10	0.0756776
Apgar score 1 minute	6.27382e-05	2.10223e-30	0.456795	0.183298	0.568704	0.147989	0.0355325
Apgar score 5 minutes	0.000191684	1.44647e-33	0.564946	0.529307	0.702725	0.206698	0.0756776
Gestational age	0.344678	0.00156327	0.147519	0.529307	0.702725	0.753847	0.0756776
Birth weight	0.344678	0.000141749	0.00271724	0.259178	0.702725	3.45216e-09	0.917312
Circumference of head	0.784554	0.959749	0.742305	0.529307	0.702725	0.0907881	0.917312
Weight of placenta	0.344678	0.959749	0.456795	0.841653	0.702725	6.69084e-05	0.917312
Previous live births	0.344678	0.535441	0.456795	0.371096	0.702725	0.0168092	0.917312
Maternal age	0.000191684	0.000226825	2.7245e-05	0.822728	1.03391e-15	9.49972e-11	0.917312
Birth order (mother)	0.52178	0.535441	0.441378	0.364515	0.702725	0.00108527	0.917312
Mental disorders mother	1.05661e-09	1	0.941568	0.167919	0.000183675	0.939874	0.00916845
Infections mother	6.53589e-13	1	0.996835	0.000178727	1.62095e-09	0.939874	0.370872
Other medical conditions mother	0.0521789	1	0.941568	0.296012	0.00242272	0.939874	0.499856
Mental disorders father	1.00142e-07	1	0.941568	0.283521	0.0968582	0.939874	1.70189e-05
Infections father	3.12816e-10	1	0.996835	0.017517	2.29088e-06	0.939874	0.00399779
Other medical conditions father	0.607794	1	0.941568	0.00672781	0.344412	0.939874	0.499856
Mental disorders siblings	0.47523	1	0.62761	0.306252	0.000111365	0.939874	0.000597363
PRS MDD	0.861131	0.001388	0.313054	0.488323	0.001907	0.106916	0.480388
PRS SCZ	0.00015	0.007666	0.031932	0.345733	0.829349	0.058432	1.85499e-09

## Sheet: Severity and MBR raw values
Data S3. Tab3: Confidence intervals of raw cluster signatures for in analysis B. Cluster signatures of the raw input values for mental disorder severity and medical birth data identified in cluster analysis B of depression (MDD) and schizophrenia (SCZ). Information on data units can be found in Data S1.
Feature	B-MDD1	B-MDD2	B-MDD3	B-MDD4	B-MDD5	B-MDD6	B-SCZ1
inp_hosp_cont_MDD	0.00 [-0.00, 0.00]	0.01 [0.01, 0.02]	0.10 [0.08, 0.12]	1.40 [1.35, 1.44]	0.28 [0.25, 0.31]	0.26 [0.21, 0.30]	0.20 [0.18, 0.23]
out_hosp_cont_MDD	0.79 [0.77, 0.81]	1.25 [1.22, 1.28]	0.91 [0.87, 0.96]	1.37 [1.32, 1.42]	0.77 [0.71, 0.82]	0.81 [0.74, 0.88]	0.38 [0.34, 0.42]
tot_out_visit_MDD	7.43 [7.04, 7.82]	10.17 [9.51, 10.84]	10.01 [9.15, 10.87]	15.10 [14.03, 16.16]	6.71 [5.82, 7.60]	7.54 [6.50, 8.58]	3.42 [2.93, 3.92]
tot_inp_hosp_day_MDD	0.00 [nan, nan]	0.11 [0.05, 0.18]	2.44 [1.72, 3.15]	33.51 [30.90, 36.13]	5.52 [3.94, 7.11]	9.16 [7.06, 11.26]	5.45 [4.22, 6.69]
broad_inp_hosp_cont_MDD	0.04 [0.03, 0.04]	0.02 [0.01, 0.02]	0.17 [0.14, 0.20]	1.52 [1.47, 1.58]	0.41 [0.36, 0.45]	0.44 [0.37, 0.50]	0.28 [0.24, 0.31]
broad_out_hosp_cont_MDD	1.00 [0.98, 1.02]	1.27 [1.23, 1.30]	1.44 [1.39, 1.49]	1.57 [1.51, 1.63]	1.22 [1.16, 1.27]	1.36 [1.27, 1.45]	0.50 [0.46, 0.55]
broad_tot_out_visit_MDD	11.75 [11.18, 12.32]	10.31 [9.64, 10.99]	17.86 [16.65, 19.07]	18.87 [17.61, 20.12]	12.19 [10.99, 13.38]	14.44 [12.84, 16.03]	6.06 [5.22, 6.91]
broad_tot_inp_hosp_day_MDD	1.35 [0.97, 1.73]	0.17 [0.07, 0.27]	5.81 [4.46, 7.17]	36.94 [34.14, 39.74]	8.87 [6.95, 10.80]	20.69 [15.60, 25.78]	8.46 [6.87, 10.05]
broad_out_hosp_cont_Dysthymia	0.01 [0.01, 0.02]	0.00 [nan, nan]	0.04 [0.03, 0.05]	0.03 [0.02, 0.04]	0.03 [0.02, 0.04]	0.02 [0.01, 0.03]	0.02 [0.01, 0.02]
broad_tot_out_visit_Dysthymia	0.19 [0.13, 0.26]	0.00 [nan, nan]	0.48 [0.25, 0.71]	0.33 [0.16, 0.49]	0.31 [0.12, 0.50]	0.17 [0.02, 0.33]	0.26 [0.07, 0.44]
sev_dep	1.43 [1.41, 1.46]	1.47 [1.43, 1.51]	1.54 [1.50, 1.58]	2.21 [2.17, 2.24]	1.46 [1.41, 1.52]	1.44 [1.36, 1.51]	0.80 [0.75, 0.86]
n_sui	0.38 [0.36, 0.40]	0.18 [0.16, 0.21]	0.33 [0.28, 0.38]	0.74 [0.66, 0.81]	0.86 [0.75, 0.98]	0.58 [0.42, 0.74]	1.14 [0.89, 1.39]
housing_days	2.69 [1.63, 3.74]	0.00 [nan, nan]	4.53 [1.67, 7.38]	7.87 [4.89, 10.85]	10.82 [6.79, 14.84]	12.93 [3.37, 22.49]	37.33 [29.12, 45.54]
d2100_ptype0_contacts	0.00 [nan, nan]	0.00 [nan, nan]	0.02 [-0.00, 0.03]	0.01 [0.00, 0.01]	0.25 [0.16, 0.34]	0.26 [0.17, 0.35]	3.20 [2.89, 3.51]
d2100_ptype0_days	0.00 [nan, nan]	0.00 [nan, nan]	0.55 [-0.04, 1.14]	0.30 [0.03, 0.57]	7.24 [4.27, 10.22]	11.58 [7.13, 16.03]	93.18 [85.47, 100.89]
d2100_ptype2_visits	0.00 [nan, nan]	0.00 [nan, nan]	0.78 [0.43, 1.12]	0.00 [-0.00, 0.01]	5.55 [4.30, 6.81]	5.98 [4.50, 7.46]	78.25 [75.24, 81.26]
d2100_ptype3_contacts	0.00 [nan, nan]	0.00 [nan, nan]	0.02 [-0.00, 0.03]	0.00 [0.00, 0.00]	0.19 [0.11, 0.26]	0.16 [0.10, 0.22]	2.02 [1.78, 2.25]
d3100_ptype2_visits	0.36 [0.27, 0.46]	0.00 [nan, nan]	0.70 [0.47, 0.92]	0.60 [0.40, 0.81]	0.69 [0.41, 0.97]	0.24 [0.08, 0.41]	0.66 [0.39, 0.94]
d8101_ptype0_contacts	0.00 [-0.00, 0.00]	0.00 [nan, nan]	0.00 [-0.00, 0.00]	0.00 [nan, nan]	0.00 [-0.00, 0.00]	0.63 [0.52, 0.75]	0.00 [nan, nan]
d8101_ptype0_days	0.01 [-0.01, 0.04]	0.00 [nan, nan]	0.01 [-0.01, 0.02]	0.00 [nan, nan]	0.00 [-0.00, 0.00]	23.52 [17.43, 29.61]	0.00 [nan, nan]
d8101_ptype2_visits	0.06 [0.00, 0.11]	0.00 [nan, nan]	0.15 [0.06, 0.24]	0.06 [-0.00, 0.13]	0.11 [0.05, 0.17]	17.62 [16.00, 19.25]	0.04 [0.01, 0.06]
d9201_ptype0_contacts	0.00 [nan, nan]	0.00 [nan, nan]	0.00 [nan, nan]	0.00 [nan, nan]	0.21 [0.17, 0.25]	0.03 [0.01, 0.04]	0.01 [0.00, 0.01]
d9201_ptype0_days	0.00 [nan, nan]	0.00 [nan, nan]	0.00 [nan, nan]	0.00 [nan, nan]	4.18 [3.23, 5.13]	0.46 [0.05, 0.87]	0.12 [0.01, 0.23]
d9201_ptype2_visits	0.00 [nan, nan]	0.00 [nan, nan]	0.07 [-0.03, 0.17]	0.00 [nan, nan]	10.62 [9.71, 11.53]	0.59 [0.28, 0.90]	0.06 [0.02, 0.11]
Birth length	51.42 [51.36, 51.48]	51.74 [51.65, 51.83]	51.33 [51.23, 51.42]	51.37 [51.27, 51.47]	51.38 [51.24, 51.51]	51.96 [51.79, 52.12]	51.55 [51.44, 51.67]
Apgar score 1 minute	9.26 [9.23, 9.30]	9.69 [9.66, 9.71]	9.35 [9.29, 9.40]	9.27 [9.22, 9.32]	9.35 [9.26, 9.44]	9.24 [9.13, 9.34]	9.24 [9.17, 9.30]
Apgar score 5 minutes	9.85 [9.83, 9.86]	10.00 [10.00, 10.00]	9.85 [9.82, 9.88]	9.85 [9.82, 9.88]	9.84 [9.80, 9.88]	9.83 [9.78, 9.88]	9.83 [9.79, 9.87]
Gestational age	39.62 [39.57, 39.66]	39.81 [39.75, 39.87]	39.54 [39.47, 39.62]	39.59 [39.52, 39.66]	39.64 [39.54, 39.73]	39.54 [39.38, 39.70]	39.48 [39.38, 39.58]
Birth weight	3.41 [3.40, 3.42]	3.47 [3.45, 3.49]	3.38 [3.36, 3.40]	3.40 [3.38, 3.42]	3.40 [3.38, 3.43]	3.52 [3.48, 3.55]	3.41 [3.39, 3.44]
Circumference of head	34.50 [33.46, 35.55]	34.62 [33.48, 35.77]	34.30 [33.39, 35.21]	33.68 [32.14, 35.23]	34.14 [32.80, 35.49]	34.90 [33.87, 35.93]	34.41 [33.05, 35.77]
Weight of placenta	621.87 [595.33, 648.42]	636.77 [597.17, 676.38]	616.71 [581.59, 651.83]	629.55 [578.23, 680.86]	656.58 [617.37, 695.78]	664.06 [637.71, 690.41]	617.68 [554.89, 680.47]
Previous live births	0.77 [0.75, 0.79]	0.77 [0.73, 0.81]	0.79 [0.76, 0.83]	0.81 [0.77, 0.84]	0.77 [0.72, 0.82]	0.68 [0.62, 0.73]	0.80 [0.76, 0.84]
Maternal age	27.15 [27.04, 27.27]	27.66 [27.46, 27.86]	27.73 [27.54, 27.91]	27.37 [27.18, 27.55]	26.38 [26.13, 26.63]	28.35 [28.05, 28.66]	27.30 [27.09, 27.51]
Birth order (mother)	1.78 [1.76, 1.80]	1.78 [1.74, 1.81]	1.80 [1.77, 1.84]	1.82 [1.78, 1.85]	1.78 [1.74, 1.83]	1.68 [1.63, 1.73]	1.80 [1.76, 1.84]

## Sheet: P-values for genetic data
Data S3. Tab4: Adjusted p-values for all included SNPs and HLA alleles in analysis B. Significance level of individual SNP distributions as either homozygote for risk allele, heterozygote or homozygote for reference allele across clusters identified in cluster analysis B of depression (MDD) and schizophrenia (SCZ). All p-values are adjusted for multiple testing.
SNP or allele	B-MDD1	B-MDD2	B-MDD3	B-MDD4	B-MDD5	B-MDD6	B-SCZ1
HLA-A01.01	0.93427	0.104152	0.950456	0.82534	0.73533	0.792601	0.990777
HLA-A02.01	0.496642	0.610698	0.992009	0.82534	0.790924	0.329617	0.940936
HLA-A03.01	0.908669	0.827831	0.560316	0.181882	0.667106	0.949795	0.820265
HLA-A24.02	0.58561	0.940286	0.0924606	0.917015	0.790924	0.911233	0.959809
HLA-B07.02	0.913272	0.978129	0.369342	0.82534	0.731491	0.619705	0.952249
HLA-B08.01	0.702391	0.55603	0.823668	0.876236	0.609617	0.900425	0.952249
HLA-B15.01	0.302152	0.212455	0.903674	0.652208	0.796302	0.541168	0.839973
HLA-B44.02	0.465938	0.687334	0.207456	0.766274	0.481948	0.949795	0.959152
HLA-C03.04	0.76333	0.905901	0.998536	0.563093	0.904218	0.949795	0.666574
HLA-C04.01	0.965478	0.85331	0.507192	0.694646	0.951802	0.827456	0.990777
HLA-C05.01	0.993991	0.654196	0.805121	0.87903	0.571667	0.973189	0.952249
HLA-C06.02	0.998565	0.986933	0.562041	0.954506	0.0313506	0.941202	0.986669
HLA-C07.01	0.373492	0.63602	0.680739	0.890792	0.19541	0.819729	0.818831
HLA-C07.02	0.940071	0.708776	0.725914	0.829581	0.794427	0.637264	0.990777
HLA-DRB103.01	0.762423	0.313329	0.560316	0.96009	0.0509686	0.907433	0.959152
HLA-DRB107.01	0.226594	0.877727	0.680739	0.652208	0.963289	0.853941	0.952249
HLA-DRB115.01	0.891895	0.975597	0.608773	0.932451	0.923181	0.893576	0.952249
HLA-DQA101.01	0.109616	0.962652	0.872763	0.502071	0.824852	0.914533	0.990777
HLA-DQA101.02	0.891895	0.974116	0.686034	0.954506	0.833441	0.797955	0.584029
HLA-DQA101.03	0.990809	0.576852	0.966202	0.79134	0.795219	0.956718	0.989261
HLA-DQA102.01	0.33513	0.952336	0.7066	0.94873	0.98074	0.784713	0.952249
HLA-DQA103.01	0.990809	0.520614	0.96148	0.898679	0.923181	0.907433	0.998209
HLA-DQA105.01	0.88846	0.174324	0.871725	0.875664	0.209398	0.903933	0.959152
HLA-DQA105.05	0.463416	0.943699	0.313154	0.856381	0.565134	0.949795	0.680327
HLA-DQB102.01	0.833224	0.141769	0.842183	0.917015	0.204637	0.907433	0.959152
HLA-DQB103.01	0.932904	0.702679	0.809486	0.967625	0.877894	0.991621	0.846971
HLA-DQB103.02	0.988435	0.473602	0.992009	0.876543	0.923181	0.880347	0.959809
HLA-DQB105.01	0.0734048	0.884734	0.872807	0.278029	0.824852	0.911233	0.989261
HLA-DQB106.02	0.990809	0.968108	0.680739	0.932451	0.946799	0.46725	0.747474
HLA-DPB103.01	0.962751	0.943699	0.929891	0.94873	0.958688	0.880347	0.959809
HLA-DPB104.01	0.798224	0.917897	0.555808	0.393419	0.555019	0.911233	0.990777
HLA-DPB104.02	0.985999	0.451904	0.773412	0.94873	0.98074	0.500442	0.680327
rs227163_C	0.917933	0.335433	0.898653	0.79134	0.730156	0.949795	0.959152
rs2252865_T	0.388575	0.940286	0.435863	0.877738	0.396093	0.880347	0.797199
rs301806_T	0.990611	0.688569	0.871725	0.981471	0.923181	0.544784	0.989261
rs2056417_A	0.395916	0.281455	0.96458	0.373676	0.563222	0.900425	0.959809
rs2240339_A	0.998565	0.481178	0.95718	0.818698	0.262328	0.941403	0.829533
rs2254135_T	0.788317	0.533263	0.921698	0.660114	0.820653	0.146722	0.990777
rs6426833_A	0.817532	0.801513	0.933642	0.94873	0.653876	0.360519	0.987977
rs1002656_C	0.0562069	0.540271	0.763194	0.908805	0.298518	0.589084	0.987977
rs883220_C	0.465938	0.605796	0.685788	0.653101	0.617635	0.918474	0.313485
rs4660531_T	0.257777	0.498328	0.735397	0.876543	0.267493	0.871935	0.989261
rs10789491_G	0.822842	0.520614	0.238872	0.695406	0.695385	0.880469	0.833417
rs6673480_T	0.949925	0.535848	0.916764	0.875664	0.904218	0.0778978	0.959809
rs814197_G	0.973564	0.909283	0.991927	0.897925	0.917632	0.500442	0.989261
rs1125777_C	0.560622	0.89231	0.923322	0.932451	0.904058	0.766885	0.959152
rs12568010_A	0.913272	0.886476	0.985013	0.996948	0.904218	0.694865	0.747474
rs1495965_G	0.20908	0.905901	0.990286	0.639145	0.933395	0.900425	0.089937
rs4650608_T	0.76333	0.0952973	0.991927	0.79134	0.804547	0.907433	0.838781
rs12730292_C	0.512866	0.0288442	0.992009	0.876543	0.880957	0.880469	0.952249
rs10873998_T	0.796742	0.89231	0.992009	0.87903	0.792616	0.949795	0.990777
rs12065553_G	0.76333	0.962652	0.789073	0.929363	0.766208	0.949795	0.952249
rs12144715_T	0.646855	0.778561	0.52687	0.954506	0.966902	0.694865	0.990777
rs233100_G	0.903138	0.443283	0.992009	0.245067	0.785668	0.784713	0.952249
rs2249296_C	0.93427	0.943075	0.530705	0.932451	0.98074	0.900689	0.952249
rs12048904_A	0.92576	0.34608	0.422089	0.856381	0.904058	0.941403	0.989261
rs11581062_G	0.490642	0.379044	0.916764	0.93428	0.209398	0.297516	0.952249
rs2153977_T	0.661485	0.0467968	0.898653	0.78782	0.733789	0.880347	0.625307
rs2358994_A	0.979327	0.886476	0.943333	0.70732	0.741555	0.949795	0.747474
rs3827735_C	0.947552	0.461752	0.92637	0.652208	0.751442	0.911233	0.952249
rs11102807_A	0.0736768	0.0470988	0.908456	0.98162	0.915793	0.668084	0.952249
rs624988_T	0.587114	0.379044	0.666853	0.332533	0.904058	0.949795	0.990777
rs11587682_C	0.805101	0.615668	0.980108	0.917015	0.923181	0.977794	0.998209
rs3761959_G	0.91186	0.50451	0.96148	0.932451	0.800544	0.949795	0.952249
rs7528684_T	0.90427	0.520614	0.956406	0.932451	0.804547	0.949795	0.952249
rs11265461_C	0.226594	0.160304	0.489369	0.840892	0.790924	0.911233	0.952249
rs983494_G	0.161521	0.896034	0.369342	0.932451	0.98074	0.646893	0.952249
rs12129787_A	0.228693	0.0784806	0.386761	0.82534	0.926685	0.995041	0.952249
rs10489202_A	0.805101	0.336577	0.680739	0.895961	0.904058	0.949795	0.990777
rs704840_G	0.784194	0.553932	0.680739	0.641221	0.827443	0.637264	0.959809
rs10798069_C	0.749817	0.978129	0.916764	0.877738	0.833441	0.949795	0.797199
rs6692705_A	0.698414	0.291264	0.855116	0.543987	0.923181	0.991557	0.959152
rs2990510_G	0.784194	0.508661	0.326849	0.70732	0.792861	0.568634	0.990777
rs2786111_C	0.373492	0.335598	0.979842	0.0990572	0.923181	0.500442	0.989261
rs2359952_A	0.893044	0.809805	0.872807	0.862582	0.850482	0.911233	0.989261
rs16843742_T	0.725759	0.980842	0.915017	0.563093	0.953297	0.949795	0.990777
rs7529073_C	0.662294	0.93123	0.587511	0.877738	0.904058	0.882684	0.959809
rs7550853_C	0.805101	0.886476	0.92637	0.862863	0.98074	0.637264	0.952249
rs10157709_C	0.904752	0.611049	0.784941	0.999701	0.792616	0.797955	0.950796
rs12412942_A	0.666835	0.678697	0.915017	0.87903	0.468939	0.766885	0.989261
rs11814411_A	0.481309	0.375359	0.535833	0.877738	0.624693	0.637264	0.911677
rs416990_A	0.175983	0.0281573	0.547969	0.371131	0.633664	0.863565	0.470347
rs715987_A	0.628625	0.362171	0.7066	0.929363	0.926685	0.713603	0.990777
rs745782_A	0.0614931	0.307562	0.349003	0.656077	0.963289	0.2932	0.952249
rs313500_G	0.369166	0.508094	0.823668	0.98162	0.745867	0.711584	0.952249
rs10904290_A	0.443927	0.676554	0.651387	0.78782	0.904058	0.933056	0.952249
rs2028690_A	0.861443	0.248749	0.139783	0.929363	0.904058	0.880347	0.952249
rs381443_A	0.784194	0.179879	0.0516197	0.932451	0.800544	0.842349	0.952249
rs12775823_A	0.693364	0.290948	0.0970344	0.875664	0.926356	0.863565	0.952249
rs11252622_G	0.226594	0.443283	0.651387	0.79134	0.915793	0.404436	0.959809
rs1039197_C	0.993991	0.0268065	0.0688766	0.801397	0.723059	0.880347	0.952249
rs313462_G	0.0459577	0.145869	0.699676	0.932451	0.792616	0.703817	0.952249
rs313438_A	0.698414	0.0597526	0.856556	0.877738	0.667106	0.664843	0.990777
rs2088500_G	0.961814	0.738009	0.823668	0.625499	0.407662	0.626032	0.990777
rs12255709_A	0.665142	0.00663294	0.950456	0.769498	0.790924	0.949795	0.952249
rs313452_C	0.76333	0.22189	0.737683	0.898679	0.609097	0.644206	0.327423
rs2165953_G	0.990809	0.0735283	0.92637	0.743427	0.908652	0.970393	0.952249
rs1498273_A	0.24177	0.176364	0.937535	0.908805	0.963289	0.797955	0.682074
rs10904319_A	0.801839	0.536287	0.773412	0.660114	0.806389	0.949795	0.989261
rs7068675_C	0.0123243	0.148568	0.998536	0.877738	0.267493	0.238296	0.571498
rs11252674_G	0.993991	0.180018	0.711145	0.932451	0.963289	0.836066	0.952249
rs11252679_A	0.674774	0.193978	0.70257	0.87903	0.850482	0.979058	0.952249
rs10904328_G	0.76333	0.368578	0.650535	0.990135	0.953297	0.949795	0.799751
rs2123348_G	0.64052	0.330069	0.624062	0.766274	0.966902	0.456834	0.952249
rs4881340_A	0.944491	0.555839	0.488125	0.82534	0.827443	0.784713	0.990777
rs12357812_A	0.64052	0.281455	0.232185	0.625499	0.915793	0.911233	0.990777
rs7900146_A	0.985999	0.789355	0.993164	0.929363	0.958688	0.949795	0.968534
rs9423544_A	0.854588	0.939376	0.315648	0.932451	0.966902	0.880347	0.989261
rs61839660_A	0.853899	0.176561	0.950456	0.482087	0.565134	0.949795	0.952249
rs10905718_G	0.64052	0.89231	0.992009	0.932451	0.733789	0.921669	0.747474
rs12570744_T	0.998361	0.962652	0.830264	0.882463	0.98074	0.212306	0.989261
rs3802604_G	0.64052	0.89231	0.802711	0.932451	0.98074	0.949795	0.990777
rs7090925_A	0.780894	0.626059	0.805121	0.876543	0.966902	0.637264	0.952249
rs10796051_C	0.465938	0.939376	0.365734	0.809874	0.830634	0.870384	0.818831
rs7099380_A	0.891895	0.775791	0.916764	0.877738	0.204637	0.949795	0.96192
rs2265265_A	0.849664	0.822405	0.850047	0.471009	0.745867	0.170506	0.952249
rs2462021_C	0.853899	0.176364	0.562041	0.973138	0.917632	0.949795	0.959152
rs1042058_C	0.00773557	0.0150068	0.871725	0.932451	0.7521	0.949795	0.747474
rs1775715_G	0.298769	0.0288442	0.950456	0.932451	0.923181	0.949795	0.952249
rs2802493_C	0.944491	0.511592	0.420963	0.818698	0.923181	0.949795	0.959152
rs2663052_C	0.947552	0.769115	0.535833	0.660114	0.904058	0.815762	0.797199
rs4948418_T	0.386085	0.195806	0.823668	0.94873	0.910632	0.646893	0.839973
rs10994397_T	0.497811	0.360654	0.780707	0.922563	0.963289	0.626032	0.712145
rs10821944_G	0.626797	0.89231	0.915017	0.866014	0.923181	0.49159	0.952249
rs10995251_C	0.388575	0.184852	0.992009	0.883669	0.19541	0.911233	0.643977
rs1444418_A	0.90201	0.285981	0.680739	0.766274	0.669459	0.491522	0.952249
rs17741873_G	0.383524	0.468999	0.680739	0.94873	0.966902	0.775032	0.885182
rs703970_C	0.64052	0.911297	0.884836	0.932451	0.963289	0.637264	0.58668
rs7097656_G	0.780894	0.536287	0.933642	0.998466	0.506067	0.933056	0.747474
rs1863824_G	0.831459	0.413297	0.666886	0.693146	0.785668	0.933056	0.758322
rs7923837_G	0.127828	0.0467968	0.996699	0.818698	0.923181	0.850289	0.196344
rs1326934_T	0.822842	0.7758	0.420963	0.245067	0.653876	0.37973	0.990777
rs3762096_A	0.998565	0.6523	0.850047	0.809874	0.468939	0.949795	0.952249
rs11190141_C	0.998565	0.523523	0.992009	0.663605	0.785668	0.713603	0.909765
rs7085104_A	0.370751	0.962652	0.992009	0.725793	0.756198	0.949795	0.989261
rs11195128_T	0.168394	0.822405	0.40578	0.932451	0.905518	0.619705	0.990777
rs3814231_G	0.112164	0.708776	0.915017	0.932451	0.555019	0.921941	0.121019
rs181500_T	0.463416	0.214547	0.315648	0.82534	0.877894	0.907433	0.989261
rs10734105_G	0.539332	0.940286	0.564674	0.882463	0.733789	0.949795	0.809735
rs10857712_T	0.891895	0.781301	0.21815	0.767204	0.98074	0.142435	0.990777
rs878860_G	0.893044	0.877727	0.735146	0.967625	0.833441	0.979058	0.952249
rs6484218_A	0.0672146	0.595734	0.784941	0.591603	0.978598	0.853941	0.952249
rs7116879_T	0.0251132	0.175659	0.923322	0.563093	0.312988	0.907433	0.738778
rs11027857_A	0.497811	0.85331	0.943431	0.717121	0.267493	0.637264	0.989261
rs1509605_T	0.788317	0.626059	0.646203	0.875664	0.715103	0.662297	0.989261
rs10768122_G	0.990611	0.962652	0.809486	0.967625	0.833441	0.743829	0.952249
rs4755450_G	0.476232	0.983921	0.731426	0.834069	0.950058	0.853941	0.959809
rs11229030_C	0.861443	0.871976	0.96461	0.826603	0.467803	0.668084	0.29956
rs650258_G	0.635508	0.978129	0.711145	0.766274	0.715103	0.880347	0.829533
rs559928_C	0.998361	0.103376	0.209559	0.94873	0.98074	0.619705	0.58668
rs593982_C	0.616068	0.432174	0.929891	0.422224	0.845034	0.907433	0.952249
rs494003_A	0.637963	0.935821	0.775376	0.875664	0.934192	0.979058	0.818831
rs479844_G	0.853899	0.453186	0.399817	0.694646	0.800544	0.979058	0.952249
rs568617_A	0.788317	0.796484	0.872807	0.652208	0.963289	0.949795	0.605662
rs7122539_G	0.517148	0.371425	0.966584	0.929363	0.860579	0.451195	0.959152
rs3781913_T	0.990809	0.929257	0.839583	0.932451	0.951802	0.637264	0.799751
rs7130588_G	0.791511	0.922379	0.809486	0.245067	0.796959	0.979058	0.541585
rs12576775_G	0.944491	0.43504	0.0626214	0.0486615	0.877894	0.559844	0.940936
rs6483414_C	0.985999	0.986933	0.274122	0.834069	0.90377	0.797955	0.990777
rs4409785_G	0.979327	0.939281	0.97286	0.993944	0.326377	0.907433	0.987977
rs483905_A	0.171952	0.0353649	0.773412	0.694646	0.923181	0.451195	0.58668
rs6589377_A	0.893044	0.625446	0.680739	0.809874	0.917632	0.387229	0.990777
rs3934007_T	0.735745	0.179968	0.850047	0.777697	0.312988	0.911233	0.838781
rs630923_C	0.476232	0.640877	0.96148	0.898679	0.923181	0.797955	0.952249
rs10893845_T	0.983742	0.633811	0.686034	0.652208	0.969725	0.49159	0.917416
rs4937362_T	0.982638	0.654196	0.70257	0.877738	0.966902	0.0367785	0.873319
rs7941765_C	0.998565	0.4625	0.929891	0.932451	0.667106	0.949795	0.990777
rs10893900_G	0.638764	0.107381	0.992009	0.954506	0.7521	0.949795	0.838781
rs4936059_G	0.64052	0.769115	0.980108	0.900114	0.922635	0.703817	0.959809
rs11603151_A	0.730785	0.99573	0.871725	0.875664	0.98074	0.880347	0.541585
rs2159100_T	0.99252	0.50451	0.823668	0.897925	0.820653	0.724004	0.990777
rs4765913_A	0.276129	0.0866336	0.850047	0.932451	0.958688	0.860163	0.959809
rs10466829_A	0.985999	0.0856291	0.892171	0.94873	0.920169	0.491865	0.666574
rs11054833_A	0.998565	0.474174	0.313154	0.993944	0.609097	0.792601	0.959152
rs11054935_G	0.962751	0.130275	0.714089	0.94873	0.204637	0.329617	0.959152
rs1024843_T	0.823194	0.913502	0.916764	0.30754	0.790924	0.900425	0.126294
rs302321_C	0.822842	0.89231	0.436627	0.954506	0.99906	0.637264	0.952249
rs3747562_G	0.947092	0.378563	0.680739	0.877738	0.695385	0.880347	0.990777
rs1816854_T	0.751411	0.943075	0.70257	0.932451	0.814133	0.637264	0.990777
rs11168249_C	0.64052	0.375359	0.759331	0.954506	0.98074	0.0616042	0.952249
rs2070615_G	0.99252	0.602912	0.847227	0.932451	0.837338	0.949795	0.952249
rs705699_T	0.4348	0.335433	0.992009	0.967625	0.733789	0.880347	0.924723
rs2456973_C	0.931993	0.812968	0.830264	0.932451	0.410664	0.900425	0.989261
rs1059513_T	0.983742	0.0776471	0.735397	0.94873	0.765636	0.949795	0.887532
rs701006_G	0.990611	0.816418	0.938091	0.932451	0.98074	0.941202	0.952249
rs10748045_G	0.96564	0.966305	0.950456	0.79134	0.832516	0.900425	0.959152
rs795943_G	0.276129	0.884734	0.863415	0.829581	0.98074	0.694865	0.747474
rs10858583_C	0.998361	0.0866167	0.347034	0.932451	0.850482	0.884952	0.998209
rs2367563_A	0.674774	0.902827	0.87343	0.898679	0.565134	0.750831	0.701762
rs6538761_A	0.668035	0.719756	0.572285	0.932451	0.904058	0.921669	0.625307
rs17041417_A	0.831459	0.167741	0.7066	0.627311	0.860579	0.995309	0.960135
rs17040430_T	0.770121	0.135882	0.680739	0.563093	0.297549	0.949795	0.959809
rs4766578_T	0.666426	0.929646	0.88239	0.877738	0.827944	0.635671	0.952249
rs428073_T	0.819148	0.923481	0.681597	0.721259	0.673507	0.649214	0.204441
rs7300146_C	0.99252	0.762525	0.705672	0.968245	0.905518	0.949795	0.989261
rs9603618_G	0.979327	0.789355	0.975011	0.996948	0.926685	0.949795	0.989261
rs17594362_A	0.800964	0.89231	0.201208	0.0112277	0.860579	0.949795	0.58668
rs4143229_C	0.990611	0.962652	0.916764	0.82534	0.850482	0.949795	0.959152
rs806321_A	0.305298	0.432993	0.315648	0.613481	0.790924	0.500442	0.952249
rs9596270_T	0.990809	0.379044	0.929891	0.78782	0.904058	0.949795	0.887532
rs1867368_C	0.979327	0.0411369	0.992009	0.98162	0.476497	0.451195	0.605635
rs9601116_A	0.373492	0.733761	0.992009	0.822893	0.667106	0.949795	0.990777
rs9601248_C	0.908669	0.626059	0.838544	0.954506	0.904058	0.991621	0.952249
rs3742130_G	0.983742	0.966305	0.388826	0.794514	0.653876	0.663617	0.638015
rs9554958_A	0.765267	0.855925	0.871725	0.954506	0.923181	0.949795	0.56351
rs10148671_T	0.88846	0.938533	0.916764	0.954506	0.540423	0.983415	0.952249
rs3783637_T	0.788317	0.36599	0.980108	0.652208	0.923181	0.911233	0.253529
rs2225291_C	0.998565	0.474174	0.795149	0.792289	0.304621	0.860163	0.998209
rs216518_A	0.443927	0.962652	0.950456	0.875664	0.865349	0.911233	0.75245
rs1957895_G	0.90201	0.929257	0.992009	0.875664	0.926685	0.949795	0.989261
rs8012941_G	0.463416	0.632507	0.975011	0.739882	0.476993	0.949795	0.680327
rs4902647_T	0.998565	0.600221	0.655722	0.897925	0.852139	0.949795	0.987977
rs194749_C	0.784194	0.600847	0.765183	0.717121	0.877541	0.907433	0.795051
rs2300603_C	0.853899	0.484595	0.52687	0.816944	0.548053	0.784713	0.838781
rs12101261_T	0.93427	0.151257	0.871725	0.478758	0.790924	0.907433	0.813978
rs2119704_A	0.257777	0.148568	0.871725	0.168746	0.609097	0.797955	0.989261
rs1456988_G	0.998565	0.962652	0.871725	0.977706	0.827443	0.949795	0.952249
rs824192_T	0.942182	0.667957	0.735397	0.897925	0.933395	0.949795	0.583277
rs1457257_G	0.76333	0.523523	0.745666	0.876543	0.897107	0.911233	0.924723
rs7171171_G	0.361822	0.0288442	0.675359	0.933801	0.790924	0.297516	0.605635
rs6492971_A	0.864882	0.966305	0.929891	0.82534	0.90377	0.959133	0.940633
rs12592967_C	0.955164	0.329137	0.873171	0.98162	0.827443	0.941403	0.625307
rs2127162_A	0.817532	0.958892	0.980108	0.422224	0.79304	0.922499	0.998209
rs16958292_G	0.24177	0.978129	0.735397	0.768194	0.741555	0.907433	0.952249
rs2289583_A	0.917506	0.925732	0.260814	0.82534	0.506067	0.500442	0.952249
rs2289700_T	0.444902	0.432174	0.929891	0.288441	0.804547	0.56624	0.989261
rs758129_A	0.399193	0.993645	0.753527	0.625499	0.933395	0.941403	0.989261
rs6496667_A	0.983753	0.89231	0.879508	0.82534	0.790924	0.500442	0.917416
rs12719740_A	0.973564	0.943699	0.622525	0.883266	0.804547	0.953601	0.959152
rs2744148_G	0.853899	0.291264	0.274122	0.954506	0.540423	0.921941	0.990777
rs6500596_G	0.718607	0.508661	0.88239	0.721259	0.609097	0.49159	0.818831
rs631208_G	0.226594	0.141769	0.929891	0.766274	0.746424	0.766885	0.968534
rs11866328_T	0.610631	0.640539	0.701102	0.822893	0.765636	0.907433	0.959152
rs887864_G	0.826256	0.993645	0.786029	0.94873	0.795219	0.503523	0.956137
rs12599402_C	0.99252	0.80485	0.435863	0.82534	0.821412	0.860163	0.747474
rs9923856_C	0.373492	0.282229	0.420963	0.922563	0.651981	0.911233	0.959152
rs4780355_C	0.353714	0.176364	0.701102	0.563093	0.667106	0.870384	0.924175
rs6498184_T	0.486527	0.186072	0.872285	0.700754	0.953717	0.3447	0.989261
rs7404928_C	0.961847	0.379044	0.846328	0.875664	0.923181	0.404436	0.959809
rs4129575_G	0.568509	0.285612	0.0321382	0.990135	0.565134	0.871853	0.959809
rs8045689_C	0.998565	0.153254	0.805121	0.954506	0.202328	0.900425	0.959809
rs7204270_C	0.981933	0.615668	0.685788	0.656805	0.551884	0.853941	0.680327
rs9937837_G	0.960158	0.275814	0.92637	0.625499	0.609097	0.949795	0.990777
rs17338034_G	0.521661	0.759112	0.943803	0.94873	0.99906	0.949795	0.952249
rs821470_G	0.800964	0.680768	0.92637	0.563093	0.922635	0.860163	0.571498
rs11574514_T	0.604263	0.980842	0.604772	0.954506	0.860579	0.979058	0.952249
rs11643192_A	0.959023	0.801513	0.877824	0.677036	0.923181	0.329617	0.959809
rs7196953_A	0.904752	0.432332	0.937508	0.954506	0.898399	0.949795	0.998209
rs11644034_A	0.985999	0.3309	0.420963	0.563093	0.791052	0.983415	0.990777
rs2280381_C	0.979327	0.626059	0.929891	0.932451	0.963289	0.949795	0.990777
rs9926296_G	0.990611	0.373078	0.998536	0.856381	0.917632	0.500442	0.952249
rs8078776_G	0.45233	0.104275	0.950456	0.82534	0.792616	0.678487	0.989261
rs8066891_G	0.864071	0.540623	0.7066	0.94873	0.916544	0.964062	0.952249
rs3091316_A	0.822842	0.755286	0.711145	0.57423	0.0905982	0.949795	0.959152
rs11655550_C	0.998565	0.362707	0.998536	0.929363	0.904058	0.757698	0.989261
rs4794820_A	0.331709	0.863435	0.992009	0.877738	0.667106	0.949795	0.959152
rs11079035_A	0.815789	0.379044	0.87343	0.981471	0.978598	0.887483	0.959152
rs2293152_G	0.537772	0.375359	0.711145	0.94873	0.833441	0.907433	0.952249
rs7214661_G	0.76333	0.913502	0.725914	0.932451	0.624357	0.911233	0.989261
rs10468514_G	0.465938	0.0654949	0.877441	0.660114	0.832516	0.949795	0.799203
rs11079757_A	0.628625	0.978129	0.914994	0.809874	0.667106	0.949795	0.410656
rs180515_G	0.060549	0.860901	0.567418	0.883266	0.790924	0.28746	0.952249
rs4968736_G	0.995925	0.22189	0.420963	0.764962	0.926685	0.986731	0.990777
rs312691_C	0.480799	0.940251	0.349003	0.438586	0.860579	0.949795	0.389696
rs959260_C	0.961847	0.471255	0.706053	0.932451	0.804547	0.860163	0.989261
rs1557305_T	0.973564	0.757786	0.680739	0.653101	0.804547	0.999518	0.952249
rs6506569_C	0.962751	0.89231	0.938091	0.809874	0.923181	0.749683	0.959152
rs264272_T	0.983721	0.602912	0.992009	0.766299	0.951802	0.949795	0.990777
rs2847297_G	0.849588	0.30143	0.789073	0.766274	0.334678	0.949795	0.990777
rs8084351_G	0.979327	0.336577	0.997091	0.725793	0.98074	0.995041	0.990777
rs12456021_A	0.373492	0.262236	0.40578	0.898679	0.334678	0.979058	0.797199
rs7238078_G	0.718607	0.801679	0.763194	0.29348	0.667106	0.949795	0.909765
rs949214_C	0.682747	0.397893	0.834641	0.954506	0.923181	0.949795	0.952249
rs1077667_T	0.587114	0.0150068	0.871725	0.954506	0.946799	0.706333	0.756008
rs2164983_A	0.21553	0.923481	0.950456	0.537393	0.953717	0.871853	0.959809
rs4926298_A	0.171214	0.508661	0.560316	0.834069	0.923181	0.697732	0.959809
rs13344313_A	0.610631	0.141737	0.436627	0.955094	0.294856	0.853941	0.974179
rs33431_C	0.0251132	0.940286	0.92637	0.98162	0.667106	0.815762	0.0449598
rs7255066_C	0.673289	0.358998	0.967517	0.563093	0.157683	0.911233	0.952249
rs307896_A	0.674774	0.291264	0.898653	0.767204	0.290423	0.218827	0.917416
rs516246_T	0.998565	0.89231	0.884836	0.877738	0.852139	0.977794	0.959809
rs281380_C	0.990809	0.667957	0.992009	0.877738	0.867055	0.949795	0.959152
rs2303759_G	0.459595	0.536287	0.541382	0.877738	0.712487	0.949795	0.959152
rs2304206_A	0.801839	0.766068	0.00454364	0.973138	0.966902	0.995041	0.892847
rs7260516_T	0.990611	0.442407	0.929891	0.419346	0.667106	0.949795	0.990777
rs10174949_G	0.512866	0.581841	0.92637	0.660114	0.667106	0.694865	0.666574
rs12992463_A	0.686468	0.825008	0.509803	0.87903	0.841155	0.871935	0.838781
rs1731240_A	0.630672	0.902827	0.294967	0.766274	0.864958	0.921941	0.952249
rs6718520_A	0.873097	0.940286	0.916764	0.783302	0.804547	0.921669	0.989261
rs12466022_C	0.983753	0.744006	0.435863	0.967625	0.923181	0.879338	0.952249
rs698833_T	0.676955	0.615668	0.92637	0.67053	0.640715	0.871853	0.959809
rs12713034_A	0.332985	0.678978	0.914994	0.954506	0.804547	0.485913	0.989261
rs1568452_T	0.521661	0.808477	0.822863	0.910568	0.904218	0.949795	0.959152
rs11900673_T	0.979327	0.537172	0.96458	0.320716	0.934192	0.949795	0.952249
rs6545946_C	0.476232	0.448412	0.929891	0.958331	0.923181	0.949795	0.959809
rs268134_G	0.983742	0.962652	0.871725	0.677036	0.98074	0.628915	0.952249
rs3845817_T	0.463416	0.275814	0.998536	0.883266	0.582461	0.628915	0.959152
rs3911862_A	0.728261	0.176364	0.929891	0.820232	0.667106	0.668084	0.989261
rs7592330_A	0.998565	0.325923	0.97286	0.932451	0.301089	0.500442	0.710157
rs7595037_A	0.998565	0.396906	0.991927	0.932451	0.330304	0.491865	0.870766
rs2077586_A	0.815789	0.469107	0.705672	0.898679	0.624693	0.979058	0.959809
rs6746896_A	0.228693	0.00873485	0.328475	0.652208	0.923181	0.235061	0.959152
rs7578035_G	0.864882	0.884734	0.884836	0.967557	0.852139	0.835112	0.747474
rs10185424_A	0.831459	0.00635779	0.87343	0.438586	0.667106	0.722642	0.952249
rs2192752_C	0.93427	0.375359	0.979842	0.78782	0.185006	0.620941	0.952249
rs10189629_A	0.998565	0.897383	0.70257	0.98162	0.633664	0.960691	0.989261
rs17174870_G	0.155926	0.284014	0.930645	0.422224	0.99906	0.797955	0.260587
rs1143633_C	0.0724071	0.83932	0.0828945	0.362044	0.951802	0.880347	0.952249
rs7606549_A	0.893044	0.685825	0.650535	0.696858	0.933395	0.0616042	0.829533
rs319858_G	0.99252	0.495823	0.507192	0.60414	0.964176	0.741921	0.990777
rs12711680_G	0.822842	0.902827	0.930263	0.875664	0.733789	0.949795	0.959152
rs12993006_T	0.610631	0.986933	0.916764	0.783302	0.923181	0.942543	0.839973
rs6430491_G	0.458683	0.89231	0.823668	0.94873	0.528	0.964062	0.873319
rs17811332_G	0.990809	0.141329	0.92637	0.840074	0.476497	0.949795	0.990777
rs8179646_T	0.998565	0.962652	0.858069	0.652208	0.565134	0.995041	0.952249
rs2042772_T	0.288752	0.973318	0.773626	0.628182	0.904218	0.979058	0.605635
rs2111485_A	0.944491	0.181167	0.699666	0.563093	0.592574	0.445904	0.838781
rs4668163_T	0.913272	0.884734	0.03987	0.877738	0.566549	0.626032	0.983066
rs3845702_A	0.891895	0.947568	0.805121	0.990135	0.98074	0.491865	0.710157
rs1517352_C	0.998361	0.906252	0.209559	0.954506	0.19541	0.983415	0.989261
rs10168266_T	0.93427	0.00973163	0.886069	0.883266	0.860579	0.880347	0.952249
rs7582694_C	0.998361	0.0435693	0.964568	0.875664	0.35514	0.689393	0.959152
rs7572482_T	0.815789	0.0187958	0.930263	0.578979	0.905048	0.662297	0.990777
rs2176528_C	0.990611	0.524298	0.872285	0.932451	0.811945	0.797955	0.989261
rs1016883_G	0.93427	0.884734	0.720958	0.243391	0.98074	0.880347	0.952249
rs895526_C	0.211015	0.0881932	0.248362	0.926049	0.301089	0.668084	0.959809
rs2058710_A	0.463416	0.615095	0.908663	0.932451	0.915793	0.949795	0.989261
rs17203016_A	0.962676	0.133767	0.446668	0.973138	0.832516	0.880347	0.952249
rs11676348_T	0.497811	0.524298	0.884836	0.700754	0.923181	0.8813	0.998209
rs2194545_G	0.794239	0.511592	0.334649	0.898679	0.627804	0.949795	0.952249
rs10201872_A	0.982638	0.911297	0.284325	0.898679	0.555019	0.871935	0.959152
rs1287071_A	0.864882	0.869266	0.628054	0.94873	0.915793	0.872675	0.0459526
rs6055685_A	0.831459	0.949368	0.688733	0.739882	0.334678	0.880347	0.829533
rs4243971_C	0.788317	0.379044	0.695267	0.764962	0.790924	0.713603	0.959809
rs6088765_G	0.560707	0.857107	0.886411	0.875664	0.751442	0.977794	0.959809
rs4812492_C	0.990611	0.627124	0.820792	0.783302	0.741555	0.907433	0.747474
rs6072343_A	0.214453	0.281455	0.929891	0.973138	0.833441	0.911233	0.959809
rs1569723_C	0.76333	0.262236	0.701102	0.932451	0.923181	0.637264	0.986707
rs910187_A	0.998361	0.615668	0.962551	0.82534	0.609097	0.0321141	0.959152
rs6122972_A	0.780894	0.530456	0.686034	0.967557	0.933629	0.959541	0.989261
rs2248359_G	0.885935	0.442407	0.750085	0.968034	0.98074	0.797955	0.989261
rs7266699_C	0.944491	0.481178	0.950456	0.438586	0.715103	0.907433	0.952249
rs6062314_A	0.805101	0.962652	0.0828945	0.709144	0.904058	0.979058	0.58668
rs2823286_G	0.944491	0.953953	0.735397	0.897917	0.795219	0.979058	0.990777
rs363598_C	0.979453	0.511592	0.871725	0.652208	0.827443	0.941403	0.990777
rs2834512_A	0.0192136	0.327474	0.505936	0.973138	0.827443	0.918562	0.618313
rs2836425_T	0.76333	0.0467968	0.87343	0.876543	0.0765857	0.949795	0.829533
rs2015748_A	0.0547577	0.89231	0.315648	0.932451	0.535509	0.710606	0.797199
rs10854398_C	0.998361	0.396799	0.805121	0.70732	0.98074	0.949795	0.952249
rs3788013_A	0.698414	0.508661	0.950456	0.883266	0.953297	0.911233	0.990777
rs6518350_A	0.728261	0.838774	0.877824	0.763928	0.670426	0.311436	0.959809
rs4821116_G	0.956538	0.469544	0.871725	0.922563	0.904218	0.641931	0.952249
rs2283792_C	0.973564	0.89231	0.226209	0.880616	0.715103	0.77159	0.990777
rs1034394_G	0.891895	0.894914	0.96458	0.608446	0.923181	0.797955	0.959152
rs4821544_C	0.556142	0.0632252	0.60376	0.94873	0.790924	0.783031	0.909765
rs5756391_A	0.780894	0.447763	0.506602	0.89643	0.792616	0.911233	0.959152
rs4821558_C	0.90201	0.262236	0.950456	0.743427	0.294856	0.880347	0.710157
rs2075726_G	0.990809	0.775791	0.858778	0.60398	0.609097	0.491522	0.952249
rs229527_A	0.490425	0.537172	0.313154	0.933801	0.667106	0.907433	0.952249
rs12627970_G	0.329095	0.85331	0.985442	0.039395	0.411312	0.959133	0.952249
rs2235852_T	0.93427	0.906179	0.685788	0.768194	0.852139	0.941202	0.989261
rs4822024_G	0.715418	0.993645	0.13002	0.94873	0.926685	0.949795	0.547433
rs2073167_A	0.960158	0.974116	0.950456	0.98162	0.98074	0.887483	0.952249
rs4621267_T	0.64052	0.617542	0.435863	0.877738	0.910809	0.993514	0.990777
rs5771109_T	0.983753	0.446293	0.507192	0.767832	0.741555	0.134915	0.952249
rs4684256_T	0.864882	0.553741	0.321358	0.954506	0.669459	0.949795	0.58668
rs3864055_T	0.873097	0.789355	0.929891	0.968034	0.624693	0.619705	0.952249
rs3749448_A	0.942182	0.822405	0.879508	0.829581	0.756226	0.907433	0.680327
rs4450798_T	0.68816	0.925732	0.768049	0.932451	0.669459	0.853941	0.314502
rs3806624_G	0.594454	0.307562	0.897245	0.907541	0.653876	0.949795	0.952249
rs11129295_A	0.497811	0.175659	0.817919	0.875664	0.782239	0.979058	0.952249
rs669607_C	0.873097	0.274173	0.608773	0.907541	0.670514	0.880347	0.989261
rs170934_T	0.88846	0.28512	0.654113	0.910568	0.667106	0.887483	0.989261
rs7613051_A	0.990809	0.980842	0.916764	0.875664	0.741555	0.860163	0.990777
rs950146_C	0.560707	0.314578	0.680739	0.872363	0.429126	0.979058	0.959809
rs6550435_G	0.998361	0.905901	0.483736	0.932451	0.792616	0.853941	0.56351
rs7616215_C	0.76333	0.942199	0.830264	0.877738	0.923181	0.949795	0.959152
rs4625_G	0.686682	0.378563	0.937508	0.743427	0.715103	0.880347	0.470347
rs7618915_G	0.88846	0.576852	0.686034	0.524883	0.790924	0.628915	0.959809
rs11717383_G	0.440839	0.93123	0.608773	0.0239827	0.728891	0.860163	0.990777
rs736408_C	0.728261	0.986403	0.850047	0.091577	0.904218	0.797955	0.952249
rs9847710_C	0.998565	0.532735	0.556893	0.932451	0.916544	0.828838	0.914188
rs1127745_G	0.944491	0.871976	0.950456	0.660114	0.860579	0.682511	0.917623
rs1966136_A	0.749871	0.870378	0.975011	0.422224	0.948475	0.949795	0.56351
rs815710_G	0.899368	0.68727	0.950456	0.932451	0.904058	0.907433	0.990777
rs1452075_T	0.982638	0.176364	0.753199	0.223789	0.627804	0.797955	0.571498
rs13098181_A	0.899368	0.976422	0.435863	0.998466	0.904058	0.445904	0.990777
rs616597_C	0.998565	0.80979	0.735397	0.783302	0.667106	0.949795	0.998209
rs771767_A	0.744014	0.762525	0.929891	0.660114	0.733789	0.949795	0.952249
rs9810233_G	0.822842	0.680768	0.964568	0.876543	0.850482	0.827456	0.998209
rs12634229_G	0.93427	0.45423	0.841023	0.98162	0.542812	0.941403	0.952249
rs9863500_A	0.983742	0.602912	0.992009	0.876543	0.673507	0.999518	0.198922
rs1386478_A	0.998361	0.733761	0.992009	0.832555	0.904218	0.541168	0.989261
rs9883949_C	0.980398	0.974116	0.997091	0.954506	0.877894	0.828838	0.959152
rs4688011_T	0.496642	0.145427	0.422089	0.898679	0.950058	0.122851	0.238963
rs6804441_A	0.381703	0.989193	0.871725	0.0700058	0.338729	0.637264	0.299637
rs9282641_G	0.229975	0.378563	0.871725	0.60398	0.633664	0.941403	0.959809
rs7617456_G	0.171214	0.415784	0.992009	0.694646	0.904058	0.949795	0.989261
rs9846396_G	0.628319	0.962652	0.711145	0.743427	0.904058	0.949795	0.989261
rs12494894_A	0.64052	0.943075	0.929891	0.82534	0.915793	0.979058	0.990777
rs763342_C	0.983742	0.966305	0.452998	0.932451	0.926371	0.626032	0.797199
rs9290877_C	0.998565	0.962652	0.916764	0.834069	0.191769	0.880347	0.0540814
rs9838374_T	0.761607	0.886476	0.0828945	0.695406	0.827487	0.500442	0.989261
rs604222_A	0.980398	0.801679	0.993164	0.818698	0.904058	0.979058	0.959152
rs6830371_T	0.361822	0.264346	0.530705	0.875664	0.850482	0.710606	0.959152
rs16872571_C	0.77978	0.626059	0.847945	0.558816	0.951802	0.871935	0.829533
rs6856616_C	0.229975	0.789355	0.723447	0.779886	0.821412	0.694865	0.853289
rs2715650_G	0.061516	0.364098	0.209559	0.932451	0.923181	0.949795	0.952249
rs1074532_A	0.853899	0.555839	0.992009	0.419346	0.86093	0.973257	0.990777
rs2867461_A	0.054878	0.602912	0.966202	0.652208	0.805184	0.999518	0.911677
rs340630_A	0.93427	0.402654	0.680739	0.996948	0.868012	0.619705	0.952249
rs4637409_C	0.904752	0.142324	0.800118	0.954506	0.985084	0.766885	0.747474
rs230529_T	0.696462	0.335598	0.97286	0.954506	0.506067	0.257487	0.952249
rs228614_G	0.228693	0.892486	0.357332	0.892236	0.966902	0.949795	0.959809
rs956237_A	0.90201	0.89231	0.735397	0.877738	0.48048	0.949795	0.885182
rs1873103_G	0.942182	0.626059	0.60376	0.910568	0.867055	0.797955	0.952249
rs11098403_G	0.521661	0.988564	0.989982	0.652208	0.833441	0.853941	0.146833
rs7679475_A	0.942182	0.993645	0.528098	0.93428	0.877894	0.941403	0.507944
rs2069772_C	0.476232	0.600847	0.951274	0.98252	0.0466759	0.681535	0.959152
rs2069762_A	0.99252	0.281455	0.915017	0.876543	0.790924	0.722642	0.747474
rs2125000_T	0.626234	0.371476	0.992009	0.652208	0.785668	0.880347	0.790689
rs1106568_G	0.993991	0.884734	0.750085	0.926049	0.712008	0.565012	0.989261
rs17746001_T	0.76333	0.978129	0.849664	0.972453	0.923181	0.911233	0.998209
rs10018951_T	0.985999	0.85524	0.850047	0.82534	0.790924	0.871853	0.959809
rs2930047_C	0.76333	0.801608	0.992009	0.932451	0.609097	0.664843	0.959152
rs6554809_C	0.990611	0.89231	0.7066	0.664271	0.882968	0.900425	0.307987
rs7717955_C	0.88846	0.940251	0.871725	0.641221	0.751442	0.979058	0.998209
rs395157_A	0.761607	0.461732	0.266641	0.883266	0.741555	0.949795	0.32669
rs7720838_G	0.635128	0.141769	0.966202	0.767204	0.923181	0.949795	0.959152
rs4286721_G	0.728261	0.442407	0.805121	0.82534	0.850482	0.871935	0.952249
rs10065637_C	0.980638	0.145869	0.991927	0.773491	0.917632	0.797955	0.990777
rs10041935_C	0.982638	0.326027	0.735146	0.98162	0.946799	0.907433	0.990777
rs4391122_G	0.698414	0.390966	0.850047	0.290053	0.905048	0.946482	0.952249
rs4552569_C	0.917933	0.89231	0.300199	0.79134	0.633664	0.637264	0.952249
rs10514299_T	0.88846	0.374732	0.92637	0.625499	0.953297	0.710606	0.680327
rs2304607_A	0.668035	0.258047	0.7066	0.996948	0.958535	0.942543	0.618313
rs27529_A	0.970824	0.89231	0.871725	0.955511	0.624693	0.647251	0.990777
rs7705924_G	0.853899	0.947568	0.916764	0.840074	0.589302	0.880347	0.952249
rs161645_A	0.998565	0.974116	0.991927	0.767204	0.338729	0.958509	0.959809
rs1837253_C	0.802919	0.89231	0.929891	0.465557	0.926685	0.766885	0.299637
rs1898671_T	0.718607	0.781301	0.992009	0.789722	0.950058	0.907433	0.917416
rs13358904_G	0.420909	0.816418	0.40578	0.929363	0.916533	0.949795	0.952249
rs251891_A	0.727683	0.262236	0.817919	0.641221	0.951802	0.663617	0.952249
rs253959_T	0.998565	0.782016	0.348694	0.430124	0.867055	0.949795	0.737088
rs6898653_G	0.76333	0.708776	0.624062	0.850455	0.904058	0.932536	0.959809
rs657075_A	0.637963	0.30143	0.823668	0.653101	0.916533	0.921669	0.959809
rs7714584_G	0.827356	0.141769	0.992009	0.789722	0.966902	0.783031	0.940633
rs1579282_A	0.525446	0.00523724	0.92637	0.832555	0.98074	0.422246	0.990777
rs10065906_C	0.373492	0.940286	0.701351	0.82534	0.820653	0.949795	0.952249
rs2431099_G	0.998565	0.486401	0.675359	0.875664	0.852139	0.900425	0.952249
rs2961920_A	0.245709	0.119622	0.845495	0.954506	0.511826	0.628144	0.892847
rs564349_G	0.525446	0.85331	0.923322	0.224208	0.933717	0.610814	0.998209
rs4075958_A	0.224345	0.150295	0.975011	0.652208	0.476497	0.949795	0.990777
rs12654812_A	0.0459577	0.214216	0.830264	0.777697	0.318641	0.911233	0.989261
rs1863918_T	0.586501	0.911297	0.805121	0.67053	0.882968	0.986731	0.472274
rs9405444_A	0.673289	0.654196	0.666853	0.88771	0.609097	0.949795	0.584029
rs11242704_G	0.64052	0.432332	0.70257	0.677036	0.904058	0.784903	0.989261
rs202072_A	0.956538	0.993645	0.9192	0.932451	0.923181	0.797955	0.987977
rs12529514_C	0.998565	0.993645	0.975011	0.725793	0.790924	0.682511	0.329826
rs17119_A	0.34525	0.654196	0.916764	0.954506	0.435357	0.949795	0.952249
rs3799380_T	0.718607	0.680768	0.92637	0.94873	0.99906	0.949795	0.990777
rs3823355_T	0.962751	0.455102	0.675359	0.563093	0.951802	0.637264	0.952249
rs9368649_A	0.576662	0.513144	0.680739	0.356094	0.794427	0.880347	0.96192
rs9263871_G	0.496642	0.695048	0.92637	0.412495	0.930094	0.949795	0.990777
rs3853601_G	0.486527	0.615668	0.735397	0.79134	0.841155	0.979058	0.959152
rs805297_A	0.849588	0.537172	0.850047	0.422224	0.966902	0.328364	0.959152
rs176095_G	0.998361	0.536287	0.830264	0.768194	0.904218	0.500442	0.990777
rs9267911_T	0.768693	0.524298	0.872285	0.82534	0.923181	0.880347	0.998209
rs2395166_T	0.780894	0.922758	0.882351	0.875664	0.629286	0.626032	0.959809
rs3129889_G	0.762423	0.00891229	0.435863	0.543987	0.926113	0.880347	0.998209
rs9270986_A	0.998361	0.00973091	0.680739	0.625499	0.917632	0.682511	0.989261
rs9271588_T	0.118342	0.432174	0.711145	0.968034	0.90377	0.706333	0.799203
rs9276370_T	0.791511	0.537172	0.871725	0.87903	0.852139	0.815762	0.989261
rs9277341_T	0.770121	0.511592	0.990286	0.783302	0.244947	0.949795	0.990777
rs2281388_T	0.0832212	0.962652	0.997091	0.932451	0.841155	0.766885	0.890919
rs9394159_T	0.825821	0.678978	0.753199	0.82534	0.926685	0.949795	0.959152
rs4713693_T	0.800405	0.251997	0.382021	0.834069	0.320355	0.907433	0.954151
rs3734266_G	0.496642	0.000234779	0.898653	0.98162	0.667106	0.33452	0.952249
rs2797780_C	0.751387	0.911297	0.950456	0.996948	0.98074	0.637264	0.990777
rs2270450_T	0.88846	0.626059	0.805081	0.910568	0.905518	0.762124	0.983066
rs10485358_A	0.823194	0.812663	0.711145	0.620266	0.435357	0.949795	0.541968
rs319924_A	0.998565	0.947568	0.762189	0.818698	0.790924	0.949795	0.81944
rs947612_A	0.854588	0.611049	0.711145	0.954506	0.695385	0.949795	0.999223
rs10943608_C	0.758199	0.943699	0.975037	0.954506	0.923181	0.867857	0.829533
rs370409_T	0.728261	0.923481	0.842183	0.695406	0.790924	0.941403	0.990777
rs11755527_G	0.962751	0.409634	0.882351	0.871467	0.860579	0.941403	0.990777
rs12212193_G	0.853899	0.897256	0.701102	0.52751	0.904058	0.637264	0.917416
rs12527818_T	0.234423	0.161643	0.929891	0.625499	0.852139	0.949795	0.990777
rs526531_A	0.288752	0.769115	0.21815	0.744906	0.877894	0.949795	0.108899
rs4332013_A	0.288752	0.45423	0.903674	0.932451	0.7521	0.949795	0.605635
rs9374007_A	0.849664	0.802809	0.847945	0.932451	0.98074	0.775032	0.990777
rs9374013_G	0.88846	0.923481	0.70257	0.818698	0.565134	0.946482	0.97826
rs2027876_G	0.990809	0.667957	0.805121	0.885483	0.833441	0.949795	0.998209
rs12180499_A	0.962676	0.379044	0.462893	0.877738	0.805184	0.503523	0.952249
rs6919324_G	0.904752	0.524298	0.863415	0.932451	0.790924	0.2932	0.959809
rs1033394_C	0.899368	0.999152	0.871725	0.412598	0.667106	0.615778	0.990777
rs9491697_G	0.942182	0.615668	0.560316	0.877738	0.966902	0.946482	0.424211
rs17066096_G	0.955164	0.0516238	0.922915	0.932451	0.953297	0.995041	0.539505
rs727098_G	0.751387	0.432332	0.562041	0.996948	0.832516	0.871853	0.952249
rs6931865_A	0.788317	0.976422	0.830264	0.875664	0.905048	0.880347	0.818831
rs9321987_A	0.833508	0.89231	0.937508	0.98162	0.923181	0.941202	0.990777
rs9371201_T	0.245572	0.89231	0.7066	0.437948	0.782239	0.607916	0.990777
rs9371601_T	0.226594	0.255025	0.850047	0.628182	0.667106	0.907433	0.860563
rs2504916_T	0.730785	0.473602	0.850047	0.694646	0.733789	0.637264	0.541585
rs960145_A	0.899368	0.974116	0.70257	0.932451	0.612227	0.941403	0.747474
rs13241427_C	0.990611	0.775791	0.946187	0.954506	0.633778	0.8813	0.952249
rs6461049_T	0.172294	0.216165	0.929891	0.652208	0.904058	0.775032	0.000403928
rs7799006_C	0.673289	0.362707	0.70257	0.932451	0.860579	0.626032	0.25332
rs1843938_A	0.459595	0.762525	0.872807	0.932451	0.867055	0.949795	0.952249
rs17137566_C	0.610631	0.260111	0.980108	0.791851	0.728891	0.949795	0.952249
rs10486391_A	0.993991	0.519789	0.834641	0.876543	0.741663	0.0857249	0.952249
rs6462008_T	0.49655	0.999152	0.420963	0.809874	0.922635	0.941403	0.216844
rs11762112_A	0.889213	0.402655	0.569179	0.954506	0.673507	0.921669	0.944232
rs4724100_C	0.932814	0.335433	0.740241	0.422224	0.135725	0.907433	0.829533
rs1521470_A	0.88846	0.988122	0.660195	0.94873	0.926356	0.768882	0.989261
rs1949829_T	0.191023	0.85331	0.975037	0.818698	0.836798	0.995041	0.797199
rs9297145_C	0.891895	0.536287	0.992009	0.145294	0.904058	0.880347	0.959809
rs1734907_A	0.982638	0.917897	0.916764	0.932451	0.681723	0.911233	0.952249
rs314313_G	0.361359	0.231131	0.872285	0.929363	0.345987	0.668084	0.967211
rs7341475_G	0.934913	0.925732	0.621842	0.932451	0.923181	0.907433	0.901425
rs17158930_G	0.391612	0.782646	0.613036	0.717121	0.798808	0.995041	0.747474
rs38904_T	0.800964	0.986933	0.989067	0.954506	0.624693	0.491522	0.952249
rs7807677_T	0.728261	0.52843	0.969389	0.625499	0.804547	0.949795	0.983066
rs3779381_G	0.788317	0.0880763	0.954867	0.932451	0.850482	0.949795	0.957797
rs7779018_A	0.990809	0.166185	0.92637	0.929363	0.476497	0.491522	0.59446
rs729302_A	0.587114	0.596815	0.686034	0.979388	0.589302	0.983253	0.622899
rs4731662_T	0.825813	0.911297	0.966202	0.981471	0.795219	0.949795	0.959809
rs6601327_C	0.699618	0.786819	0.871725	0.652208	0.963289	0.949795	0.989261
rs1484642_C	0.74708	0.175659	0.969389	0.98162	0.984861	0.682946	0.0640952
rs2254546_G	0.822842	0.966305	0.992009	0.932451	0.506067	0.222756	0.829533
rs2736340_T	0.336893	0.0387078	0.211473	0.792289	0.904058	0.880347	0.873319
rs876983_T	0.944491	0.151257	0.980108	0.932451	0.904218	0.949989	0.998209
rs7000921_C	0.993991	0.877727	0.610955	0.94873	0.905518	0.887483	0.797199
rs1042992_T	0.674774	0.667957	0.805121	0.910568	0.951802	0.860163	0.952249
rs13257990_C	0.983753	0.966305	0.950456	0.996948	0.396888	0.911233	0.932067
rs10092482_T	0.827356	0.530456	0.992009	0.652208	0.396888	0.853941	0.927658
rs12677663_T	0.90201	0.36599	0.830264	0.876543	0.407662	0.907433	0.952249
rs1966115_A	0.76333	0.775669	0.871725	0.93428	0.934308	0.637264	0.952249
rs6998967_G	0.68564	0.116974	0.396624	0.954506	0.804547	0.907433	0.959809
rs7006546_C	0.805101	0.596815	0.611414	0.954506	0.542812	0.871935	0.959152
rs6981717_C	0.363055	0.537172	0.563387	0.717121	0.860579	0.893357	0.952249
rs1460583_C	0.88846	0.56312	0.680739	0.834069	0.756198	0.911233	0.69212
rs218361_G	0.887904	0.432174	0.872807	0.993745	0.633664	0.551782	0.952249
rs876084_T	0.730785	0.334987	0.950456	0.922563	0.926685	0.853941	0.136959
rs6990534_G	0.267543	0.976422	0.87343	0.94873	0.850482	0.649214	0.990777
rs4410871_G	0.394134	0.925732	0.992009	0.932451	0.792616	0.529624	0.990777
rs759648_C	0.0834524	0.615668	0.725914	0.641221	0.804547	0.491865	0.959152
rs853308_G	0.893044	0.908153	0.70257	0.94873	0.897107	0.941403	0.952249
