# Supplementary material for: Deep learning–based integration of genetics with registry data for stratification of schizophrenia and depression
Source: Sci Adv. 2022 Jun 29;8(26):eabi7293. doi: 10.1126/sciadv.abi7293 (PMC9242585; doi:10.1126/sciadv.abi7293)
Supplement: Supplementary file 2 — Data S1 to S4 [file sciadv.abi7293_data_s1_to_s4.zip › sciadv.abi7293_data_s4.xlsx]

## Sheet: Collected CI values
Data S4. Tab1: Confidence intervals of cluster signatures in analysis C. Cluster signatures identified in cluster analysis C of schizophrenia (SCZ). For mental disorders we grouped all features into ICD-10 blocks within the F chapter, except mood disorders that are divided into single episode MDD, recurrent MDD and bipolar disorder. The scale illustrates the fraction of individuals with at least …
Collected feature	C-SCZ1	C-SCZ2	C-SCZ3	C-SCZ4	C-SCZ5	C-SCZ6	C-SCZ7
Substance use disorders	0.21 [0.18, 0.24]	0.19 [0.16, 0.22]	0.39 [0.35, 0.43]	0.25 [0.21, 0.28]	0.26 [0.22, 0.29]	0.15 [0.11, 0.19]	0.52 [0.47, 0.58]
Schizophrenia spectrum disorders	1.00 [1.00, 1.00]	1.00 [1.00, 1.00]	1.00 [1.00, 1.00]	1.00 [1.00, 1.00]	1.00 [1.00, 1.00]	1.00 [1.00, 1.00]	1.00 [1.00, 1.00]
BP disorder	0.00 [0.00, 0.01]	0.00 [0.00, 0.01]	0.00 [0.00, 0.01]	0.24 [0.21, 0.28]	0.01 [0.00, 0.02]	0.01 [0.00, 0.03]	0.02 [0.01, 0.04]
MDD (single episode)	0.05 [0.04, 0.07]	0.33 [0.30, 0.37]	0.05 [0.03, 0.06]	0.31 [0.28, 0.35]	0.50 [0.46, 0.54]	0.18 [0.13, 0.22]	0.20 [0.16, 0.24]
MDD (recurrent)	0.25 [0.22, 0.28]	1.00 [0.99, 1.00]	0.14 [0.11, 0.16]	0.67 [0.63, 0.70]	1.00 [1.00, 1.00]	0.59 [0.53, 0.65]	0.58 [0.52, 0.63]
Neurotic disorders	0.13 [0.10, 0.15]	0.26 [0.23, 0.30]	0.16 [0.13, 0.19]	0.79 [0.76, 0.83]	0.33 [0.30, 0.37]	0.33 [0.27, 0.38]	0.38 [0.33, 0.43]
Eating disorders	0.04 [0.02, 0.05]	0.06 [0.04, 0.08]	0.04 [0.02, 0.05]	0.15 [0.13, 0.18]	0.14 [0.11, 0.17]	0.12 [0.08, 0.16]	0.07 [0.04, 0.10]
Personality disorders	0.11 [0.08, 0.13]	0.15 [0.12, 0.17]	0.10 [0.08, 0.12]	0.20 [0.16, 0.23]	0.23 [0.19, 0.26]	0.08 [0.05, 0.11]	0.28 [0.23, 0.33]
Intellectual disabilities	0.04 [0.03, 0.06]	0.04 [0.02, 0.05]	0.04 [0.03, 0.06]	0.03 [0.02, 0.05]	0.05 [0.03, 0.06]	0.07 [0.04, 0.10]	0.07 [0.04, 0.10]
Developmental disorders	0.05 [0.04, 0.07]	0.05 [0.03, 0.06]	0.05 [0.04, 0.07]	0.08 [0.06, 0.10]	0.09 [0.07, 0.11]	0.89 [0.85, 0.93]	0.18 [0.14, 0.22]
Behavioral disorders	0.08 [0.06, 0.10]	0.09 [0.07, 0.11]	0.10 [0.07, 0.12]	0.21 [0.17, 0.24]	0.13 [0.10, 0.16]	0.59 [0.53, 0.64]	1.00 [1.00, 1.00]
Infections	1.11 [1.00, 1.21]	1.12 [1.01, 1.23]	1.22 [1.11, 1.33]	1.41 [1.27, 1.54]	1.54 [1.41, 1.67]	1.24 [1.06, 1.42]	1.65 [1.47, 1.83]
Other medical conditions	0.40 [0.36, 0.45]	0.38 [0.33, 0.42]	0.41 [0.37, 0.46]	0.47 [0.41, 0.53]	0.52 [0.47, 0.58]	0.43 [0.35, 0.50]	0.50 [0.43, 0.58]
SCZ contacts	-0.41 [-0.43, -0.39]	-0.26 [-0.31, -0.21]	0.90 [0.87, 0.94]	-0.09 [-0.15, -0.03]	-0.04 [-0.10, 0.03]	-0.14 [-0.22, -0.06]	-0.10 [-0.18, -0.01]
BP disorder contacts	-0.15 [-0.15, -0.15]	-0.15 [nan, nan]	-0.15 [-0.15, -0.15]	0.84 [0.67, 1.01]	-0.15 [-0.15, -0.15]	-0.12 [-0.15, -0.09]	-0.13 [-0.15, -0.11]
MDD in-patient hospital	-0.50 [-0.51, -0.50]	-0.49 [-0.50, -0.48]	-0.50 [-0.51, -0.50]	-0.12 [-0.19, -0.05]	1.80 [1.77, 1.84]	-0.04 [-0.15, 0.07]	-0.07 [-0.16, 0.03]
MDD out-patient hospital	-0.76 [-0.76, -0.75]	1.07 [1.03, 1.10]	-0.74 [-0.75, -0.73]	-0.04 [-0.11, 0.04]	0.69 [0.62, 0.76]	0.00 [-0.11, 0.11]	-0.17 [-0.26, -0.08]
Dysthymia contatcs	0.03 [-0.05, 0.11]	-0.01 [-0.08, 0.06]	-0.10 [-0.13, -0.07]	0.14 [0.02, 0.26]	-0.04 [-0.11, 0.02]	-0.00 [-0.12, 0.12]	0.00 [-0.11, 0.11]
Developmental disorder contatcs	-0.19 [-0.19, -0.19]	-0.18 [-0.19, -0.17]	-0.19 [-0.19, -0.19]	-0.16 [-0.19, -0.14]	-0.18 [-0.19, -0.17]	2.32 [2.09, 2.55]	-0.08 [-0.15, -0.02]
Behavioral disorders contatcs	-0.17 [nan, nan]	-0.17 [-0.17, -0.17]	-0.17 [nan, nan]	-0.11 [-0.14, -0.07]	-0.17 [-0.18, -0.17]	-0.07 [-0.14, -0.00]	1.66 [1.46, 1.86]
Suicide attempts	-0.26 [-0.32, -0.21]	-0.08 [-0.16, -0.01]	-0.05 [-0.12, 0.03]	-0.06 [-0.14, 0.02]	0.36 [0.27, 0.45]	-0.06 [-0.18, 0.06]	0.32 [0.20, 0.44]
Housing days	-0.16 [-0.20, -0.12]	-0.09 [-0.15, -0.03]	0.08 [-0.01, 0.17]	0.01 [-0.07, 0.10]	0.09 [-0.00, 0.18]	-0.02 [-0.14, 0.09]	0.20 [0.06, 0.35]
MDD severity	-0.67 [-0.72, -0.63]	0.65 [0.59, 0.71]	-0.76 [-0.80, -0.72]	0.04 [-0.04, 0.12]	0.95 [0.90, 1.01]	-0.01 [-0.13, 0.11]	-0.11 [-0.21, -0.00]
Birth length	0.05 [-0.02, 0.12]	-0.02 [-0.10, 0.05]	0.00 [-0.07, 0.08]	-0.04 [-0.12, 0.04]	-0.02 [-0.10, 0.05]	0.18 [0.07, 0.30]	-0.12 [-0.21, -0.02]
Apgar score 1 minute	-0.01 [-0.08, 0.06]	0.05 [-0.02, 0.13]	-0.07 [-0.15, 0.00]	0.03 [-0.05, 0.11]	0.01 [-0.06, 0.09]	-0.08 [-0.19, 0.03]	0.06 [-0.04, 0.16]
Apgar score 5 minutes	0.04 [-0.03, 0.11]	0.00 [-0.07, 0.08]	-0.05 [-0.13, 0.03]	-0.09 [-0.18, 0.01]	0.05 [-0.03, 0.12]	-0.03 [-0.16, 0.09]	0.10 [0.01, 0.18]
Gestational age	0.11 [0.04, 0.18]	0.00 [-0.07, 0.08]	-0.05 [-0.13, 0.02]	-0.08 [-0.16, 0.00]	-0.01 [-0.09, 0.06]	0.03 [-0.10, 0.15]	-0.01 [-0.12, 0.10]
Birth weight	0.04 [-0.03, 0.12]	-0.01 [-0.09, 0.07]	-0.01 [-0.08, 0.07]	-0.03 [-0.11, 0.05]	-0.04 [-0.11, 0.04]	0.17 [0.05, 0.29]	-0.08 [-0.18, 0.02]
Circumference of head	0.00 [-0.00, 0.01]	-0.01 [-0.02, 0.01]	0.00 [0.00, 0.01]	0.00 [-0.00, 0.00]	-0.01 [-0.03, 0.01]	0.03 [-0.04, 0.10]	-0.00 [-0.01, -0.00]
Weight of placenta	0.01 [-0.01, 0.02]	-0.01 [-0.01, 0.00]	0.00 [-0.02, 0.02]	-0.01 [-0.02, 0.01]	-0.01 [-0.02, 0.01]	0.02 [-0.02, 0.07]	0.01 [-0.01, 0.02]
Previous live births	-0.01 [-0.08, 0.06]	-0.04 [-0.12, 0.03]	0.01 [-0.06, 0.09]	0.04 [-0.04, 0.12]	0.06 [-0.01, 0.14]	-0.16 [-0.27, -0.05]	0.02 [-0.08, 0.13]
Maternal age	-0.00 [-0.07, 0.07]	-0.00 [-0.08, 0.07]	-0.05 [-0.12, 0.03]	0.03 [-0.05, 0.12]	0.11 [0.03, 0.19]	0.05 [-0.06, 0.15]	-0.20 [-0.31, -0.09]
Birth order (mother)	-0.02 [-0.09, 0.05]	-0.05 [-0.12, 0.03]	0.01 [-0.06, 0.09]	0.05 [-0.03, 0.13]	0.06 [-0.02, 0.14]	-0.16 [-0.28, -0.05]	0.05 [-0.06, 0.16]
Mental disorders mother	0.77 [0.63, 0.91]	0.81 [0.66, 0.96]	0.85 [0.69, 1.00]	1.11 [0.92, 1.30]	0.90 [0.73, 1.06]	0.69 [0.48, 0.89]	1.02 [0.78, 1.26]
Infections mother	1.03 [0.93, 1.13]	0.89 [0.79, 0.99]	1.10 [1.00, 1.21]	1.13 [1.01, 1.25]	1.11 [0.99, 1.23]	0.99 [0.83, 1.15]	1.32 [1.15, 1.48]
Other medical conditions mother	0.04 [0.03, 0.06]	0.03 [0.02, 0.05]	0.05 [0.03, 0.06]	0.07 [0.05, 0.09]	0.06 [0.04, 0.08]	0.06 [0.03, 0.09]	0.05 [0.03, 0.08]
Mental disorders father	0.51 [0.40, 0.62]	0.67 [0.54, 0.80]	0.67 [0.54, 0.80]	0.70 [0.56, 0.85]	0.67 [0.53, 0.80]	0.56 [0.37, 0.75]	0.71 [0.51, 0.91]
Infections father	0.87 [0.78, 0.96]	0.78 [0.68, 0.87]	0.75 [0.67, 0.84]	0.74 [0.64, 0.84]	0.88 [0.78, 0.98]	0.74 [0.60, 0.89]	0.95 [0.79, 1.11]
Other medical conditions father	0.02 [0.01, 0.03]	0.04 [0.02, 0.05]	0.04 [0.03, 0.06]	0.03 [0.01, 0.04]	0.04 [0.02, 0.05]	0.04 [0.01, 0.07]	0.05 [0.03, 0.08]
Mental disorders siblings	0.44 [0.38, 0.49]	0.46 [0.40, 0.52]	0.45 [0.39, 0.51]	0.47 [0.41, 0.54]	0.41 [0.35, 0.47]	0.45 [0.36, 0.54]	0.54 [0.46, 0.62]
PRS MDD	0.000039 [0.000038,0.000041]	0.000040 [0.000038,0.000041]	0.000040 [0.000039,0.000041]	0.000041 [0.000039,0.000042]	0.000040 [0.000038,0.000041]	0.000041 [0.000039,0.000042]	0.000041 [0.000039,0.000042]
PRS SCZ	0.000087 [0.000085,0.000088]	0.000086 [0.000085,0.000087]	0.000091 [0.000088,0.000093]	0.000088 [0.000086,0.000089]	0.000084 [0.000081,0.000085]	0.000089 [0.000086,0.00009]	0.000088 [0.000086,0.000089]

## Sheet: Collected p-values
Data S4. Tab2: Adjusted P-values for cluster signatures in analysis C. Significance level of cluster signatures identified in cluster analysis C of schizophrenia (SCZ). All p-values are adjusted for multiple testing.
Collected feature	C-SCZ1	C-SCZ2	C-SCZ3	C-SCZ4	C-SCZ5	C-SCZ6	C-SCZ7
Substance use disorders	1	1	1.00612e-12	1	1	1	2.04029e-23
Schizophrenia spectrum disorders	1	1	1	1	1	1	1
BP disorder	1	1	1	1.189e-92	1	1	1
MDD (single episode)	1	1.26859e-10	1	2.01358e-06	2.77809e-60	1	1
MDD (recurrent)	1	8.96879e-164	1	8.87481e-05	3.38467e-163	0.90268	1
Neurotic disorders	1	1	1	6.54321e-140	0.603203	0.90268	0.0187101
Eating disorders	1	1	1	2.95374e-09	3.81682e-07	0.0581382	1
Personality disorders	1	1	1	0.00764578	9.26609e-07	1	1.10262e-08
Intellectual disabilities	1	1	1	1	0.897529	0.0876958	0.0410719
Developmental disorders	1	1	1	1	1	6.74938e-200	0.0101339
Behavioral disorders	1	1	1	1	1	1.31034e-39	1.15002e-239
Infections	0.999901	0.999337	0.934419	0.0722372	1.99757e-05	0.734135	1.90609e-05
Other medical conditions	0.999901	0.999337	0.934419	0.138236	0.000326057	0.734135	0.0376347
SCZ contacts	1	1	3.77494e-306	1	1	0.998998	0.999623
BP disorder contacts	1	1	1	1.4298e-153	1	0.998998	0.999623
MDD in-patient hospital	1	1	1	1	0	0.998998	0.999623
MDD out-patient hospital	1	5.52043e-258	1	1	5.67399e-94	0.998998	0.999623
Dysthymia contatcs	1	1	1	0.000859852	1	0.998998	0.999623
Developmental disorder contatcs	1	1	1	1	1	0	0.999623
Behavioral disorders contatcs	1	1	1	1	1	0.998998	0
Suicide attempts	1	1	1	1	2.87857e-23	0.998998	3.48516e-09
Housing days	1	1	0.0546182	0.918948	0.0189631	0.998998	0.000159327
MDD severity	1	1.37489e-78	1	0.536126	1.98957e-166	0.998998	0.999623
Birth length	0.515259	0.807167	0.976345	0.453416	0.637787	0.0142613	0.129781
Apgar score 1 minute	0.89198	0.659462	0.297437	0.453416	0.731175	0.237591	0.499952
Apgar score 5 minutes	0.515259	0.963781	0.448333	0.215275	0.401259	0.640858	0.230714
Gestational age	0.00785017	0.963781	0.448333	0.215275	0.731175	0.664249	0.846157
Birth weight	0.515259	0.963781	0.976345	0.453416	0.428688	0.0142613	0.302498
Circumference of head	0.814064	0.668353	0.976345	0.972079	0.348012	0.0166524	0.733606
Weight of placenta	0.814064	0.689738	0.976345	0.453416	0.428688	0.073716	0.597335
Previous live births	0.89198	0.659462	0.976345	0.453416	0.27396	0.0142613	0.733606
Maternal age	0.89198	0.963781	0.481417	0.453416	0.0223197	0.549229	0.0018067
Birth order (mother)	0.814064	0.659462	0.976345	0.453416	0.27396	0.0142613	0.597335
Mental disorders mother	0.998748	0.999735	0.768774	0.012416	0.457176	0.937483	0.12561
Infections mother	0.998748	0.999735	0.716995	0.302665	0.457176	0.937483	0.00308679
Other medical conditions mother	0.998748	0.999735	0.768774	0.0614012	0.457176	0.937483	0.376721
Mental disorders father	0.998748	0.999735	0.716995	0.302665	0.457176	0.937483	0.232015
Infections father	0.579912	0.999735	0.918287	0.947756	0.457176	0.937483	0.0429007
Other medical conditions father	0.998748	0.999735	0.631864	0.947756	0.457176	0.937483	0.0858793
Mental disorders siblings	0.998748	0.999735	0.768774	0.372549	0.943372	0.937483	0.0429007
PRS MDD	0.123389	0.691252	0.426537	0.249794	0.775293	0.2915	0.497291
PRS SCZ	0.429729	0.316088	0.004209	0.42358	0.012452	0.552158	0.766375

## Sheet: Severity and MBR raw values
Data S4. Tab3: Confidence intervals of raw cluster signatures for in analysis C. Cluster signatures of the raw input values for mental disorder severity and medical birth data identified in cluster analysis C of schizophrenia (SCZ). Information on data units can be found in Data S1.
Feature	C-SCZ1	C-SCZ2	C-SCZ3	C-SCZ4	C-SCZ5	C-SCZ6	C-SCZ7
inp_hosp_cont_MDD	0.00 [nan, nan]	0.00 [nan, nan]	0.00 [nan, nan]	0.24 [0.16, 0.32]	1.38 [1.29, 1.46]	0.24 [0.16, 0.33]	0.23 [0.15, 0.30]
out_hosp_cont_MDD	0.00 [nan, nan]	1.27 [1.20, 1.34]	0.00 [nan, nan]	0.48 [0.40, 0.56]	1.27 [1.16, 1.38]	0.47 [0.37, 0.57]	0.36 [0.28, 0.44]
tot_out_visit_MDD	0.00 [nan, nan]	12.37 [10.91, 13.83]	0.00 [nan, nan]	4.76 [3.58, 5.95]	12.60 [10.84, 14.37]	3.86 [2.61, 5.11]	2.24 [1.53, 2.94]
tot_inp_hosp_day_MDD	0.00 [nan, nan]	0.00 [nan, nan]	0.00 [nan, nan]	7.61 [1.19, 14.04]	39.29 [33.49, 45.08]	9.04 [4.94, 13.14]	5.27 [2.77, 7.76]
broad_inp_hosp_cont_MDD	0.00 [-0.00, 0.01]	0.02 [0.01, 0.03]	0.00 [-0.00, 0.01]	0.36 [0.26, 0.46]	1.78 [1.67, 1.88]	0.50 [0.35, 0.65]	0.38 [0.28, 0.48]
broad_out_hosp_cont_MDD	0.00 [-0.00, 0.00]	1.60 [1.52, 1.67]	0.02 [0.01, 0.03]	0.84 [0.73, 0.94]	1.66 [1.54, 1.79]	0.80 [0.66, 0.94]	0.62 [0.51, 0.73]
broad_tot_out_visit_MDD	0.01 [-0.01, 0.02]	18.64 [16.65, 20.63]	0.43 [0.04, 0.83]	10.31 [8.10, 12.53]	20.66 [17.99, 23.33]	7.92 [5.91, 9.93]	5.19 [3.88, 6.51]
broad_tot_inp_hosp_day_MDD	0.07 [-0.05, 0.19]	0.88 [0.08, 1.68]	0.01 [-0.00, 0.02]	11.34 [4.67, 18.02]	55.51 [48.55, 62.46]	27.90 [13.69, 42.11]	9.75 [6.16, 13.33]
broad_out_hosp_cont_Dysthymia	0.03 [0.01, 0.04]	0.02 [0.01, 0.03]	0.00 [-0.00, 0.01]	0.05 [0.02, 0.07]	0.02 [0.00, 0.04]	0.02 [-0.00, 0.05]	0.02 [0.00, 0.03]
broad_tot_out_visit_Dysthymia	0.30 [0.03, 0.58]	0.37 [0.05, 0.68]	0.01 [-0.01, 0.03]	0.58 [0.21, 0.95]	0.43 [-0.08, 0.94]	0.14 [-0.03, 0.30]	0.07 [-0.02, 0.15]
sev_dep	0.25 [0.20, 0.31]	1.81 [1.72, 1.90]	0.15 [0.11, 0.20]	1.12 [1.01, 1.23]	2.43 [2.33, 2.52]	1.09 [0.93, 1.26]	0.93 [0.79, 1.06]
n_sui	0.36 [0.25, 0.47]	0.84 [0.40, 1.29]	0.98 [0.70, 1.26]	1.29 [0.74, 1.84]	2.05 [1.53, 2.57]	1.27 [0.73, 1.82]	1.22 [0.91, 1.53]
housing_days	8.96 [2.63, 15.30]	17.77 [8.13, 27.40]	54.04 [35.78, 72.30]	44.49 [24.33, 64.65]	31.38 [19.84, 42.92]	20.88 [1.81, 39.95]	45.43 [25.39, 65.47]
d2100_ptype0_contacts	0.02 [0.01, 0.03]	0.90 [0.68, 1.11]	5.01 [4.40, 5.62]	1.79 [1.37, 2.21]	2.59 [1.92, 3.27]	1.24 [0.86, 1.62]	1.81 [1.26, 2.36]
d2100_ptype0_days	0.14 [-0.02, 0.30]	26.29 [19.25, 33.33]	154.96 [138.69, 171.23]	52.05 [40.01, 64.10]	65.81 [53.15, 78.46]	52.38 [35.30, 69.45]	53.47 [36.66, 70.28]
d2100_ptype2_visits	40.99 [36.91, 45.08]	37.03 [32.20, 41.85]	94.64 [88.72, 100.56]	38.74 [33.93, 43.55]	42.21 [37.05, 47.36]	26.03 [20.83, 31.24]	32.28 [26.61, 37.95]
d2100_ptype2_novisits	0.02 [0.01, 0.04]	0.03 [0.01, 0.04]	0.16 [0.12, 0.20]	0.04 [0.02, 0.06]	0.05 [0.03, 0.08]	0.04 [0.01, 0.07]	0.07 [0.04, 0.10]
d2100_ptype3_contacts	0.11 [0.08, 0.15]	0.60 [0.41, 0.79]	3.01 [2.54, 3.47]	1.19 [0.88, 1.50]	1.64 [1.15, 2.14]	0.76 [0.48, 1.04]	1.21 [0.75, 1.68]
d3100_ptype0_contacts	0.00 [nan, nan]	0.00 [nan, nan]	0.00 [nan, nan]	0.45 [0.31, 0.59]	0.00 [nan, nan]	0.00 [-0.00, 0.01]	0.00 [nan, nan]
d3100_ptype0_days	0.00 [nan, nan]	0.00 [nan, nan]	0.00 [nan, nan]	14.48 [9.33, 19.63]	0.00 [nan, nan]	0.05 [-0.05, 0.15]	0.00 [nan, nan]
d3100_ptype2_visits	0.00 [nan, nan]	0.00 [nan, nan]	0.00 [nan, nan]	4.67 [3.30, 6.03]	0.00 [nan, nan]	0.01 [-0.01, 0.04]	0.09 [-0.09, 0.28]
d3100_ptype3_contacts	0.00 [nan, nan]	0.00 [nan, nan]	0.00 [nan, nan]	0.29 [0.18, 0.39]	0.00 [nan, nan]	0.00 [nan, nan]	0.01 [-0.00, 0.01]
d8101_ptype0_contacts	0.00 [nan, nan]	0.00 [nan, nan]	0.00 [nan, nan]	0.01 [-0.01, 0.03]	0.00 [nan, nan]	1.29 [0.93, 1.65]	0.05 [-0.00, 0.10]
d8101_ptype0_days	0.00 [nan, nan]	0.00 [nan, nan]	0.00 [nan, nan]	0.12 [-0.09, 0.34]	0.00 [nan, nan]	46.04 [25.97, 66.11]	0.82 [-0.01, 1.65]
d8101_ptype2_visits	0.00 [nan, nan]	0.06 [-0.01, 0.14]	0.00 [nan, nan]	0.07 [0.01, 0.12]	0.12 [-0.06, 0.30]	19.32 [15.61, 23.03]	0.59 [-0.14, 1.31]
d8101_ptype3_contacts	0.00 [nan, nan]	0.00 [nan, nan]	0.00 [nan, nan]	0.02 [-0.02, 0.05]	0.00 [-0.00, 0.00]	0.83 [0.56, 1.09]	0.02 [-0.00, 0.04]
d9201_ptype0_contacts	0.00 [nan, nan]	0.00 [nan, nan]	0.00 [nan, nan]	0.01 [0.00, 0.02]	0.00 [nan, nan]	0.02 [-0.01, 0.05]	0.50 [0.37, 0.63]
d9201_ptype0_days	0.00 [nan, nan]	0.00 [nan, nan]	0.00 [nan, nan]	0.26 [0.01, 0.51]	0.00 [nan, nan]	0.74 [-0.47, 1.95]	10.33 [6.87, 13.78]
d9201_ptype2_visits	0.00 [nan, nan]	0.04 [-0.04, 0.12]	0.00 [nan, nan]	0.76 [0.12, 1.41]	0.00 [-0.00, 0.00]	0.55 [0.17, 0.92]	9.68 [7.59, 11.77]
d9201_ptype3_contacts	0.00 [nan, nan]	0.00 [nan, nan]	0.00 [nan, nan]	0.00 [-0.00, 0.01]	0.00 [nan, nan]	0.01 [-0.00, 0.02]	0.32 [0.23, 0.40]
Birth length	51.68 [51.48, 51.88]	51.48 [51.27, 51.69]	51.52 [51.30, 51.74]	51.48 [51.27, 51.69]	51.49 [51.28, 51.70]	52.05 [51.75, 52.35]	51.28 [51.01, 51.55]
Apgar score 1 minute	9.28 [9.18, 9.38]	9.31 [9.20, 9.42]	9.20 [9.09, 9.31]	9.28 [9.15, 9.40]	9.25 [9.13, 9.37]	9.18 [8.99, 9.37]	9.41 [9.28, 9.53]
Apgar score 5 minutes	9.88 [9.83, 9.93]	9.87 [9.82, 9.92]	9.79 [9.71, 9.87]	9.80 [9.72, 9.87]	9.84 [9.77, 9.91]	9.83 [9.73, 9.93]	9.92 [9.86, 9.97]
Gestational age	39.78 [39.66, 39.90]	39.47 [39.25, 39.69]	39.45 [39.29, 39.60]	39.36 [39.14, 39.57]	39.54 [39.38, 39.69]	39.49 [39.13, 39.86]	39.55 [39.36, 39.75]
Birth weight	3.45 [3.40, 3.49]	3.41 [3.37, 3.46]	3.41 [3.37, 3.46]	3.40 [3.35, 3.45]	3.40 [3.35, 3.44]	3.52 [3.45, 3.59]	3.38 [3.32, 3.44]
Circumference of head	35.57 [34.82, 36.31]	33.11 [28.96, 37.26]	35.78 [35.22, 36.33]	35.00 [34.41, 35.59]	33.04 [29.75, 36.34]	36.51 [32.96, 40.06]	34.15 [33.46, 34.84]
Weight of placenta	675.00 [589.61, 760.39]	605.56 [553.37, 657.75]	646.67 [506.70, 786.64]	605.56 [482.90, 728.21]	608.70 [531.60, 685.79]	686.22 [625.92, 746.52]	696.15 [615.02, 777.29]
Previous live births	0.75 [0.69, 0.81]	0.74 [0.67, 0.81]	0.84 [0.76, 0.92]	0.80 [0.73, 0.87]	0.84 [0.77, 0.92]	0.63 [0.52, 0.73]	0.82 [0.71, 0.94]
Maternal age	27.30 [26.95, 27.66]	27.31 [26.93, 27.69]	27.17 [26.77, 27.56]	27.53 [27.10, 27.95]	27.89 [27.50, 28.28]	27.50 [26.94, 28.05]	26.38 [25.83, 26.93]
Birth order (mother)	1.75 [1.69, 1.82]	1.74 [1.67, 1.80]	1.84 [1.75, 1.92]	1.81 [1.74, 1.88]	1.85 [1.77, 1.92]	1.65 [1.55, 1.76]	1.84 [1.73, 1.95]

## Sheet: P-values for genetic data
Data S4. Tab4: Adjusted p-values for all included SNPs and HLA alleles in analysis C. Significance level of individual SNP distributions as either homozygote for risk allele, heterozygote or homozygote for reference allele across clusters identified in cluster analysis C of schizophrenia (SCZ). All p-values are adjusted for multiple testing.
SNP or allele	C-SCZ1	C-SCZ2	C-SCZ3	C-SCZ4	C-SCZ5	C-SCZ6	C-SCZ7
HLA-A01.01	0.99032	0.717324	0.266237	0.98819	0.966419	0.895109	0.921017
HLA-A02.01	0.593964	0.929274	0.609049	0.786589	0.895832	0.749075	0.92868
HLA-A03.01	0.959875	0.934435	0.588772	0.897519	0.914446	0.85182	0.882712
HLA-A24.02	0.99032	0.986745	0.90908	0.150835	0.975734	0.488181	0.964113
HLA-B07.02	0.949936	0.898906	0.584813	0.947638	0.929695	0.803664	0.981259
HLA-B08.01	0.910647	0.986745	0.86246	0.786589	0.914446	0.624361	0.989516
HLA-B15.01	0.906863	0.942888	0.833454	0.98819	0.958143	0.859323	0.824363
HLA-B40.01	0.834844	0.986745	0.418697	0.993598	0.929695	0.56208	0.954196
HLA-B44.02	0.997943	0.986745	0.96785	0.992976	0.956394	0.986688	0.981259
HLA-C03.04	0.872577	0.986745	0.584813	0.984474	0.957707	0.797271	0.92868
HLA-C04.01	0.922374	0.986745	0.567259	0.748205	0.217727	0.826645	0.824363
HLA-C05.01	0.982342	0.99887	0.906073	0.618591	0.914446	0.61517	0.96441
HLA-C06.02	0.872577	0.920943	0.952124	0.98819	0.999653	0.624361	0.882712
HLA-C07.01	0.936949	0.986745	0.660591	0.975703	0.911916	0.603787	0.0589322
HLA-C07.02	0.871611	0.986745	0.448305	0.98819	0.349026	0.476408	0.989516
HLA-DRB103.01	0.982342	0.942888	0.785307	0.984474	0.845838	0.996101	0.941264
HLA-DRB107.01	0.99032	0.986745	0.974035	0.961002	0.526407	0.847794	0.981254
HLA-DRB113.01	0.997943	0.986745	0.687053	0.98819	0.995507	0.992461	0.824363
HLA-DRB115.01	0.982342	0.986745	0.921231	0.98819	0.897778	0.986688	0.738858
HLA-DQA101.01	0.711248	0.986745	0.98862	0.926153	0.995507	0.778806	0.937498
HLA-DQA101.02	0.997943	0.986745	0.869463	0.98819	0.978159	0.990321	0.773779
HLA-DQA101.03	0.99032	0.986745	0.575795	1	0.957707	0.976822	0.820675
HLA-DQA102.01	0.99032	0.986745	0.979151	0.939081	0.62997	0.750286	0.882712
HLA-DQA103.01	0.924935	0.969272	0.945816	0.976628	0.995507	0.908503	0.86879
HLA-DQA105.01	0.871981	0.942888	0.779288	0.976956	0.823552	0.939881	0.954196
HLA-DQA105.05	0.852418	0.986745	0.985203	0.991722	0.956394	0.757227	0.981254
HLA-DQB102.01	0.871981	0.941806	0.746346	0.975703	0.908273	0.986688	0.954196
HLA-DQB103.01	0.770261	0.944345	0.96785	0.98819	0.957707	0.901632	0.918595
HLA-DQB103.02	0.982342	0.986745	0.892773	0.926153	0.995507	0.90173	0.824363
HLA-DQB105.01	0.711248	0.986745	0.984253	0.98819	0.957707	0.859323	0.921661
HLA-DQB106.02	0.982342	0.986745	0.889597	0.98819	0.972897	0.992461	0.565278
HLA-DQB106.03	0.99032	0.986745	0.741089	0.992976	0.957707	0.997836	0.857875
HLA-DPB103.01	0.579036	0.986745	0.96785	0.951166	0.819151	0.98379	1
HLA-DPB104.01	0.748273	0.986745	0.68602	0.984474	0.714245	0.20561	0.882712
HLA-DPB104.02	0.870431	0.935554	0.818186	0.847773	0.966419	0.809901	0.824363
rs227163_C	0.982342	0.460831	0.588772	0.887802	0.87607	0.73879	0.950046
rs2252865_T	0.997943	0.230959	0.687053	0.141419	0.897778	0.895109	0.757674
rs301806_T	0.936949	0.545475	0.968268	0.0243598	0.995507	0.895109	0.485878
rs2056417_A	0.949936	0.0574495	0.0392366	0.783661	0.960941	0.64391	0.63486
rs2240339_A	0.726934	0.898906	0.96785	0.82069	0.570899	0.870724	0.738858
rs2254135_T	0.871611	0.986745	0.96785	0.992976	0.960941	0.784576	0.86879
rs6426833_A	0.646765	0.986745	0.607492	0.891676	0.950177	0.475983	0.86879
rs1002656_C	0.836898	0.969272	0.76083	0.75511	0.956394	0.142836	0.63486
rs883220_C	0.770261	0.508004	0.968268	0.754795	0.929695	0.488181	0.925482
rs4660531_T	0.113844	0.923314	0.803586	0.926153	0.133259	0.516419	0.92868
rs10789491_G	0.528599	0.99887	0.96785	0.926153	0.115296	0.922452	0.34996
rs6673480_T	0.98602	0.935336	0.613972	0.849402	0.773929	0.951084	0.491548
rs814197_G	0.175318	0.623625	0.215569	0.726899	0.921189	0.784576	0.624073
rs1125777_C	0.770261	0.944345	0.96785	0.921593	0.995507	0.749075	0.978516
rs12568010_A	0.748273	0.944345	0.622641	0.98819	0.956394	0.827351	0.824363
rs1495965_G	0.99032	0.700863	0.8936	0.97978	0.953049	0.094906	0.757674
rs4650608_T	0.872577	0.938491	0.364516	0.719052	0.87607	0.986688	0.988639
rs12730292_C	0.872577	0.986745	0.813107	0.782252	0.957707	0.986688	0.989516
rs10873998_T	0.99032	0.894913	0.204807	0.98819	0.995507	0.247184	0.924056
rs12065553_G	0.449412	0.986745	0.919844	0.98819	0.929695	0.861415	0.954196
rs12144715_T	0.958676	0.230959	0.93357	0.850775	0.911166	0.886639	0.624073
rs233100_G	0.958676	0.986745	0.641398	0.992976	0.966419	0.56208	0.873525
rs2249296_C	0.982342	0.986745	0.607661	0.847773	0.972897	0.895109	0.950767
rs12048904_A	0.986997	0.370531	0.901673	0.975703	0.966419	0.348317	0.790897
rs11581062_G	0.910647	0.986745	0.889597	0.98819	0.311835	0.901632	0.897639
rs2153977_T	0.982342	0.582591	0.663834	0.975703	0.87607	0.951084	0.418249
rs2358994_A	0.982342	0.123784	0.350492	0.969786	0.788182	0.823623	0.929411
rs3827735_C	0.949762	0.986745	0.998032	0.901681	0.897778	0.821172	0.700882
rs11102807_A	0.646765	0.423415	0.71262	0.838125	0.929695	0.784576	0.978516
rs624988_T	0.99032	0.969272	0.889597	0.98819	0.960941	0.986688	0.826214
rs11587682_C	0.997943	0.935554	0.994781	0.838125	0.87607	0.784576	0.941264
rs3761959_G	0.982342	0.982797	0.62375	0.926153	0.431901	0.985655	0.96441
rs7528684_T	0.982342	0.982797	0.62375	0.926153	0.431901	0.985655	0.96441
rs11265461_C	0.835008	0.986745	0.843467	0.572465	0.570899	0.913908	0.924166
rs983494_G	0.872577	0.894913	0.952124	0.984474	0.919631	0.624361	0.99734
rs12129787_A	0.93988	0.874037	0.869463	0.98819	0.999653	0.784576	0.982738
rs10489202_A	0.528599	0.935336	0.889597	0.743525	0.953049	0.827169	0.92818
rs704840_G	0.84787	0.38406	0.739266	0.926153	0.950711	0.895109	0.918595
rs10798069_C	0.535508	0.874037	0.686664	0.754795	0.995507	0.990321	0.937498
rs6692705_A	0.949936	0.942888	0.607492	0.641674	0.929695	0.996101	0.840428
rs2990510_G	0.982342	0.942888	0.968019	0.704172	0.995507	0.847126	0.415825
rs2786111_C	0.723622	0.986745	0.704614	0.926153	0.876916	0.825238	0.773779
rs2359952_A	0.675543	0.986745	0.588772	0.926153	0.957707	0.908503	0.967346
rs16843742_T	0.922278	0.545475	0.785307	0.832475	0.739286	0.861717	0.954196
rs7529073_C	0.95917	0.957924	0.909985	0.778839	0.978159	0.778806	0.734118
rs7550853_C	0.528599	0.999315	0.847467	0.743525	0.929695	0.797271	0.937498
rs10157709_C	0.852418	0.81356	0.886436	0.850775	0.972897	0.809901	0.937498
rs12412942_A	0.872577	0.717324	0.871246	0.891676	0.780303	0.951084	0.937498
rs11814411_A	0.852418	0.67764	0.892773	0.639588	0.972897	0.60046	0.773779
rs416990_A	0.99032	0.53486	0.889597	0.848584	0.929695	0.986688	0.921017
rs715987_A	0.910647	0.923314	0.998032	0.850775	0.960941	0.412901	0.36344
rs745782_A	0.872577	0.502613	0.96785	0.299168	0.995507	0.0130505	0.255004
rs313500_G	0.805604	0.99882	0.91783	0.849402	0.929695	0.945113	0.557438
rs10904290_A	0.982342	0.969272	0.853018	0.237792	0.995507	0.624361	0.738858
rs2028690_A	0.988463	0.763787	0.607661	0.719052	0.572959	0.85182	0.918595
rs381443_A	0.99032	0.894913	0.613972	0.706294	0.651701	0.870724	0.937498
rs12775823_A	0.949936	0.986745	0.96785	0.838053	0.960941	0.475983	0.882712
rs11252622_G	0.851588	0.942888	0.889597	0.98819	0.87607	0.809901	0.795072
rs1039197_C	0.924935	0.942888	0.899653	0.926153	0.838626	0.930178	0.824363
rs313462_G	0.982342	0.986745	0.917036	0.984474	0.115296	0.270243	0.873525
rs313438_A	0.435843	0.986745	0.889597	0.753089	0.192927	0.41156	0.946262
rs2088500_G	0.796591	0.13949	0.872291	0.921593	0.289792	0.90173	0.624073
rs12255709_A	0.770261	0.935336	0.921231	0.850775	0.788196	0.679449	0.954196
rs313452_C	0.528599	0.667274	0.92316	0.754795	0.959558	0.475983	0.99734
rs2165953_G	0.852418	0.582591	0.8936	0.743525	0.929695	0.750286	0.989516
rs1498273_A	0.936949	0.969272	0.173006	0.976956	0.966419	0.847297	0.218048
rs10904319_A	0.811004	0.986745	0.91783	0.760549	0.745131	0.990321	0.773779
rs7068675_C	0.97839	0.923314	0.989411	0.754795	0.932156	0.913908	0.36344
rs11252674_G	0.721115	0.99887	0.607492	0.266786	0.966419	0.886639	0.921017
rs11252679_A	0.872577	0.992931	0.889597	0.743525	0.921189	0.809901	0.941264
rs10904328_G	0.982342	0.986745	0.869463	0.996679	0.995507	0.871962	0.809085
rs2123348_G	0.970661	0.803529	0.994781	0.925599	0.742845	0.895109	0.114073
rs4881340_A	0.997943	0.986745	0.96785	0.984474	0.788196	0.986688	0.678856
rs12357812_A	0.584984	0.934435	0.982254	0.926153	0.960941	0.859323	0.882712
rs7900146_A	0.998758	0.986745	0.687053	0.891676	0.919631	0.759912	0.978516
rs9423544_A	0.805604	0.986745	0.936923	0.996679	0.929695	0.922452	0.882712
rs61839660_A	0.871611	0.982797	0.886436	0.996679	0.87607	0.895109	0.99734
rs10905718_G	0.649062	0.986745	0.745645	0.989229	0.975734	0.761193	0.738858
rs12570744_T	0.852418	0.874037	0.889597	0.937823	0.929695	0.342461	0.925482
rs3802604_G	0.589843	0.986745	0.96785	0.67125	0.956394	0.870724	0.982738
rs7090925_A	0.770261	0.986745	0.687053	0.639588	0.978159	0.990321	0.795072
rs10796051_C	0.770261	0.515608	0.921231	0.921593	0.780303	0.591967	0.484954
rs7099380_A	0.795054	0.929274	0.698732	0.98819	0.742845	0.881961	0.418249
rs2265265_A	0.99032	0.85766	0.869463	0.912377	0.921189	0.636588	0.734118
rs2462021_C	0.292658	0.446886	0.68602	0.323625	0.966419	0.939881	0.92818
rs1042058_C	0.872577	0.999315	0.309716	0.16717	0.908273	0.475983	0.921017
rs1775715_G	0.871611	0.87411	0.746346	0.921593	0.739286	0.895109	0.92868
rs2802493_C	0.982342	0.986745	0.613972	0.991557	0.995507	0.784576	0.941264
rs2663052_C	0.936949	0.923314	0.807742	0.900083	0.929695	0.906697	0.882712
rs4948418_T	0.814802	0.944345	0.979151	0.627224	0.957707	0.901632	0.937498
rs10994397_T	0.655835	0.944345	0.889597	0.532746	0.972897	0.895109	0.882712
rs10821944_G	0.99032	0.871296	0.741089	0.891676	0.908273	0.878031	0.824363
rs10995251_C	0.770261	0.986745	0.886436	0.354939	0.844564	0.61517	0.918595
rs1444418_A	0.654468	0.934435	0.92749	0.984474	0.897778	0.895109	0.734118
rs17741873_G	0.99032	0.944345	0.68602	0.636312	0.929695	0.624361	0.92818
rs703970_C	0.872577	0.402388	0.684746	0.98819	0.972897	0.996101	0.734118
rs7097656_G	0.900035	0.871296	0.889646	0.786589	0.570899	0.496896	0.857875
rs1863824_G	0.576678	0.986745	0.575795	0.850775	0.931807	0.986688	0.981259
rs7923837_G	0.84787	0.986745	0.597559	0.75511	0.960941	0.859323	0.954196
rs1326934_T	0.528599	0.923314	0.613972	0.754795	0.966419	0.475983	0.373203
rs3762096_A	0.870431	0.986745	0.869463	0.554789	0.913043	0.85182	0.848819
rs11190141_C	0.889466	0.982797	0.887513	0.98819	0.972897	0.289464	0.820675
rs7085104_A	0.309097	0.923314	0.770784	0.850775	0.87607	0.624361	0.757674
rs11195128_T	0.584984	0.986745	0.96785	0.719052	0.957707	0.719134	0.773779
rs3814231_G	0.871611	0.929274	0.984253	0.98819	0.957707	0.922452	0.937498
rs181500_T	0.770261	0.929274	0.96785	0.98819	0.978159	0.60046	0.921017
rs10734105_G	0.504594	0.986745	0.687053	0.975703	0.999653	0.861717	0.824363
rs10857712_T	0.649062	0.559672	0.974035	0.719052	0.87607	0.990321	0.265738
rs878860_G	0.422239	0.923314	0.92833	0.394279	0.995507	0.886639	0.937498
rs6484218_A	0.95917	0.942888	0.419492	0.754068	0.929695	0.906311	0.565188
rs7116879_T	0.346928	0.942888	0.945816	0.783661	0.998824	0.778806	0.738858
rs11027857_A	0.871611	0.874037	0.917036	0.992976	0.0960916	0.636588	0.954196
rs1509605_T	0.970817	0.986745	0.873694	0.992976	0.931807	0.749075	0.994295
rs10768122_G	0.770261	0.986745	0.963505	0.961002	0.956394	0.749075	0.757674
rs4755450_G	0.982342	0.935554	0.384565	0.683436	0.972897	0.749075	0.975988
rs11229030_C	0.425909	0.894888	0.768989	0.849402	0.436679	0.895109	0.773779
rs650258_G	0.127951	0.986745	0.68602	0.867018	0.995507	0.735921	0.502542
rs559928_C	0.942658	0.986745	0.785307	0.499467	0.570899	0.939881	0.777614
rs593982_C	0.646765	0.935554	0.78369	0.850775	0.87607	0.759912	0.942394
rs494003_A	0.936949	0.941806	0.206057	0.719052	0.87607	0.809901	0.759223
rs479844_G	0.876737	0.986745	0.351142	0.858695	0.914446	0.843624	0.988639
rs568617_A	0.770261	0.992931	0.945816	0.98819	0.931807	0.996101	0.937498
rs7122539_G	0.957822	0.969272	0.98862	0.926153	0.960941	0.895109	0.265738
rs3781913_T	0.569392	0.874037	0.889597	0.887802	0.87607	0.871962	0.989516
rs7130588_G	0.872577	0.924741	0.425428	0.900083	0.890864	0.827351	0.830617
rs12576775_G	0.995056	0.717324	0.47243	0.875663	0.978159	0.90726	0.484954
rs6483414_C	0.949936	0.929274	0.878417	0.996679	0.929695	0.778806	0.624073
rs4409785_G	0.982342	0.934435	0.575795	0.748259	0.956394	0.778806	0.721314
rs483905_A	0.247337	0.72152	0.413501	0.964325	0.966419	0.636588	0.535672
rs6589377_A	0.99032	0.844469	0.974035	0.984474	0.998824	0.797271	0.757674
rs3934007_T	0.591594	0.894913	0.91783	0.98819	0.844564	0.763651	0.981259
rs630923_C	0.770261	0.986745	0.906073	0.743525	0.978159	0.0355338	0.729059
rs10893845_T	0.868364	0.894913	0.901112	0.778839	0.929695	0.749075	0.824363
rs4937362_T	0.99032	0.923143	0.607661	0.98819	0.833303	0.624361	0.989516
rs7941765_C	0.757175	0.999315	0.693224	0.838125	0.786676	0.870724	0.824363
rs10893900_G	0.214677	0.986745	0.613972	0.98819	0.929695	0.913908	0.867641
rs4936059_G	0.528599	0.986745	0.687053	0.98819	0.929695	0.895109	0.873525
rs11603151_A	0.801434	0.935554	0.968268	0.98819	0.893922	0.488181	0.902492
rs2159100_T	0.871981	0.969272	0.968019	0.98819	0.914446	0.986688	0.624073
rs4765913_A	0.711248	0.986745	0.96785	0.901681	0.895704	0.778806	0.984841
rs10466829_A	0.748273	0.894913	0.68602	0.847773	0.773929	0.917571	0.830617
rs11054833_A	0.944425	0.986745	0.889597	0.627224	0.960941	0.997836	0.140618
rs11054935_G	0.870431	0.592824	0.687053	0.994471	0.570899	0.982457	0.757674
rs1024843_T	0.991459	0.986745	0.994781	0.554789	0.97964	0.861717	0.523746
rs302321_C	0.99032	0.935336	0.687053	0.627224	0.978159	0.41156	0.918595
rs3747562_G	0.910647	0.512425	0.684746	0.865481	0.984234	0.986688	0.941264
rs1816854_T	0.957822	0.969272	0.741089	0.975703	0.957707	0.897701	0.757674
rs11168249_C	0.871611	0.874037	0.945527	0.850775	0.931807	0.61517	0.954196
rs2070615_G	0.990616	0.986745	0.562649	0.839929	0.929695	0.827351	0.978516
rs705699_T	0.949936	0.934435	0.29534	0.627224	0.956394	0.997836	0.945964
rs2456973_C	0.721374	0.986745	0.575795	0.921593	0.960941	0.784576	0.906092
rs1059513_T	0.646765	0.986745	0.779288	0.743525	0.995507	0.64391	0.954196
rs701006_G	0.872577	0.929274	0.82925	0.891676	0.845838	0.757227	0.989516
rs10748045_G	0.127951	0.986745	0.686664	0.98819	0.946446	0.872571	0.981254
rs795943_G	0.780835	0.152622	0.889597	0.743525	0.929695	0.778806	0.982738
rs10858583_C	0.646765	0.986745	0.687053	0.838053	0.960941	0.826344	0.982738
rs2367563_A	0.84787	0.986745	0.597559	0.832475	0.742845	0.442624	0.192993
rs6538761_A	0.982342	0.99887	0.974035	0.961002	0.560238	0.73879	0.942394
rs17041417_A	0.871611	0.986745	0.889597	0.911924	0.780303	0.475983	0.773779
rs17040430_T	0.00381195	0.929274	0.562649	0.719052	0.29047	0.986688	0.947721
rs4766578_T	0.982342	0.515608	0.818186	0.984474	0.743243	0.951084	0.734118
rs428073_T	0.906863	0.969272	0.520957	0.748205	0.739286	0.548789	0.773779
rs7300146_C	0.958676	0.986745	0.807742	0.926153	0.995507	0.899981	0.937498
rs9603618_G	0.98602	0.906312	0.613972	0.850775	0.957707	0.886639	0.937498
rs17594362_A	0.192923	0.605503	0.732274	0.346637	0.773929	0.741694	0.824363
rs4143229_C	0.982342	0.986745	0.956087	0.850775	0.924559	0.749075	0.873525
rs806321_A	0.99032	0.929274	0.917036	0.98819	0.957707	0.986688	0.873525
rs9596270_T	0.982342	0.894913	0.917036	0.0435503	0.97964	0.749075	0.918595
rs1867368_C	0.922374	0.986745	0.952124	0.994471	0.647237	0.906311	0.546855
rs9601116_A	0.700473	0.848448	0.853018	0.786589	0.956394	0.706804	0.989516
rs9601248_C	0.932573	0.737271	0.998032	0.975703	0.801022	0.0290877	0.981259
rs3742130_G	0.872577	0.941806	0.96785	0.98819	0.786676	0.976822	0.918595
rs9554958_A	0.958624	0.894913	0.96785	0.710614	0.823748	0.929023	0.734118
rs10148671_T	0.997943	0.986745	0.600802	0.996679	0.891201	0.73879	0.757674
rs3783637_T	0.910647	0.929274	0.889597	0.98819	0.863279	0.895109	0.809085
rs2225291_C	0.872577	0.986745	0.734208	0.98819	0.780303	0.16235	0.773779
rs216518_A	0.982342	0.894913	0.886436	0.656038	0.707748	0.905806	0.954196
rs1957895_G	0.982342	0.986745	0.892773	0.992976	0.908273	0.910808	0.99734
rs8012941_G	0.99032	0.763787	0.741089	0.748259	0.811472	0.784576	0.734118
rs4902647_T	0.958624	0.583739	0.78369	0.975703	0.966419	0.48261	0.873525
rs194749_C	0.646765	0.694381	0.489438	0.977176	0.995507	0.784576	0.950046
rs2300603_C	0.99032	0.986745	0.869463	0.531985	0.995507	0.690551	0.826214
rs12101261_T	0.99032	0.667274	0.91783	0.955689	0.708577	0.945113	0.981259
rs2119704_A	0.982342	0.915352	0.770784	0.817502	0.929695	0.113089	0.941264
rs1456988_G	0.982342	0.921814	0.94275	0.921593	0.921189	0.516708	0.795072
rs824192_T	0.99032	0.986745	0.856569	0.992976	0.511824	0.886639	0.921017
rs1457257_G	0.870431	0.986745	0.989411	0.971939	0.908273	0.536698	0.621139
rs7171171_G	0.721374	0.667274	0.945816	0.984474	0.929695	0.9785	0.954196
rs6492971_A	0.965648	0.605503	0.687053	0.977176	0.884687	0.997836	0.882712
rs12592967_C	0.958676	0.986745	0.687053	0.760549	0.651701	0.689744	0.797171
rs2127162_A	0.99032	0.589565	0.406141	0.98819	0.966419	0.996101	0.982738
rs16958292_G	0.982342	0.923314	0.730266	0.719052	0.929695	0.945113	0.989516
rs2289583_A	0.99032	0.923314	0.833454	0.875073	0.995507	0.990321	0.557438
rs2289700_T	0.876945	0.961769	0.553309	0.901681	0.995507	0.718992	0.794269
rs758129_A	0.799294	0.986745	0.419492	0.719052	0.995507	0.305164	0.757674
rs6496667_A	0.646765	0.992931	0.853018	0.884103	0.995507	0.581589	0.941264
rs12719740_A	0.962855	0.36211	0.770784	0.969786	0.823552	0.731716	0.773779
rs2744148_G	0.932573	0.986745	0.849202	0.975703	0.87607	0.884383	0.681252
rs6500596_G	0.982342	0.929274	0.613972	0.894757	0.638119	0.901632	0.941264
rs631208_G	0.584984	0.986745	0.945816	0.975703	0.897778	0.636588	0.34759
rs11866328_T	0.649062	0.929274	0.788555	0.710614	0.995507	0.895109	0.822627
rs887864_G	0.871611	0.986745	0.968268	0.961002	0.97964	0.41156	0.918595
rs12599402_C	0.833906	0.982797	0.998032	0.964325	0.995507	0.778806	0.960227
rs9923856_C	0.84787	0.992931	0.62375	0.900083	0.978159	0.895109	0.937498
rs4780355_C	0.982342	0.986745	0.889597	0.838053	0.929695	0.908503	0.738858
rs6498184_T	0.982342	0.935554	0.605256	0.850775	0.845838	0.749075	0.773779
rs7404928_C	0.217123	0.67764	0.982254	0.993598	0.995507	0.735921	0.797171
rs4129575_G	0.799294	0.986745	0.779288	0.98819	0.893922	0.824163	0.785492
rs8045689_C	0.982342	0.941806	0.584813	0.778839	0.881765	0.488181	0.624073
rs7204270_C	0.872577	0.99882	0.968268	0.961002	0.972897	0.968577	0.925482
rs9937837_G	0.99032	0.934435	0.687053	0.783661	0.189129	0.60046	0.824363
rs17338034_G	0.871611	0.969272	0.909985	0.993598	0.984234	0.749075	0.757674
rs821470_G	0.872577	0.797201	0.687053	0.719052	0.354219	0.910808	0.882712
rs11574514_T	0.906863	0.986745	0.746346	0.98819	0.435141	0.908503	0.824363
rs11643192_A	0.519987	0.944345	0.945816	0.992976	0.929695	0.939881	0.418249
rs7196953_A	0.98602	0.934435	0.892773	0.839929	0.995507	0.901632	0.0071741
rs11644034_A	0.773777	0.969272	0.886436	0.951166	0.819151	0.61517	0.941264
rs2280381_C	0.982342	0.687781	0.945816	0.999913	0.786676	0.616427	0.824363
rs9926296_G	0.958676	0.986745	0.849202	0.921593	0.914446	0.0323939	0.734118
rs8078776_G	0.959185	0.986745	0.613972	0.961002	0.104989	0.910808	0.757674
rs8066891_G	0.997943	0.963929	0.82885	0.719052	0.97964	0.784576	0.757674
rs3091316_A	0.814802	0.502613	0.406141	0.719052	0.87607	0.488181	0.418249
rs11655550_C	0.99032	0.230959	0.770784	0.75511	0.956394	0.475983	0.975988
rs4794820_A	0.936949	0.737271	0.597559	0.992976	0.739286	0.624361	0.954196
rs11079035_A	0.958676	0.750516	0.963469	0.984474	0.87607	0.976822	0.92868
rs2293152_G	0.584418	0.986745	0.756713	0.98819	0.929695	0.929985	0.773779
rs7214661_G	0.836898	0.986745	0.555366	0.835478	0.929721	0.232095	0.96441
rs10468514_G	0.936949	0.944345	0.020467	0.746373	0.995507	0.41156	0.882712
rs11079757_A	0.958676	0.986745	0.8936	0.992976	0.957707	0.553678	0.773779
rs180515_G	0.711248	0.906312	0.618902	0.975703	0.897778	0.475983	0.734118
rs4968736_G	0.910647	0.898906	0.734208	0.984474	0.929695	0.871962	0.92818
rs312691_C	0.924935	0.763787	0.906073	0.205539	0.707748	0.895109	0.795072
rs959260_C	0.872577	0.982797	0.968268	0.98819	0.972897	0.971977	0.757674
rs1557305_T	0.97839	0.986745	0.941918	0.992976	0.929695	0.778537	0.734118
rs6506569_C	0.936949	0.894913	0.96785	0.464597	0.44574	0.778806	0.750788
rs264272_T	0.805604	0.99887	0.92833	0.926153	0.897778	0.516708	0.994295
rs2847297_G	0.649062	0.701057	0.290954	0.770462	0.929695	0.749075	0.830617
rs8084351_G	0.562179	0.281654	0.851165	0.993598	0.929695	0.624361	0.981259
rs12456021_A	0.936949	0.86297	0.853018	0.98819	0.929695	0.475983	0.491548
rs7238078_G	0.982342	0.982797	0.926105	0.961002	0.929695	0.784576	0.86879
rs949214_C	0.63651	0.986745	0.609049	0.983338	0.929695	0.642494	0.824363
rs1077667_T	0.653601	0.894888	0.717249	0.838125	0.978159	0.908503	0.981259
rs2164983_A	0.936949	0.99882	0.727844	0.936786	0.739286	0.858751	0.989516
rs4926298_A	0.872577	0.589565	0.889597	0.961002	0.978559	0.85788	0.941264
rs13344313_A	0.770261	0.944345	0.990889	0.760549	0.960941	0.60046	0.468559
rs33431_C	0.323773	0.460831	0.939481	0.664397	0.957707	0.56208	0.941264
rs7255066_C	0.982342	0.894913	0.741089	0.936838	0.929695	0.809901	0.480823
rs307896_A	0.872577	0.0807239	0.607492	0.719052	0.87607	0.95293	0.750788
rs516246_T	0.982342	0.338056	0.0873489	0.984474	0.883625	0.895109	0.92818
rs281380_C	0.949936	0.894913	0.0219658	0.975703	0.978159	0.895109	0.99734
rs2303759_G	0.982342	0.717324	0.979151	0.926153	0.431901	0.247184	0.759223
rs2304206_A	0.528599	0.986745	0.584813	0.926153	0.688945	0.859323	0.86879
rs7260516_T	0.870431	0.986745	0.654664	0.754795	0.819151	0.990321	0.946262
rs10174949_G	0.906863	0.944345	0.917036	0.0145033	0.570899	0.895109	0.873525
rs12992463_A	0.798663	0.934435	0.751649	0.983338	0.780303	0.85182	0.941264
rs1731240_A	0.872577	0.938491	0.945816	0.992976	0.929695	0.612994	0.948452
rs6718520_A	0.93791	0.986745	0.553309	0.786589	0.782299	0.731716	0.90483
rs12466022_C	0.798663	0.848448	0.588772	0.668957	0.956394	0.488181	0.982738
rs698833_T	0.394188	0.942888	0.613972	0.993598	0.911916	0.993068	0.882712
rs12713034_A	0.99032	0.963929	0.635039	0.850775	0.960941	0.90726	0.824363
rs1568452_T	0.309097	0.935336	0.998032	0.829559	0.844564	0.939881	0.984841
rs11900673_T	0.91756	0.986745	0.929808	0.783661	0.929695	0.933606	0.418249
rs6545946_C	0.924935	0.986745	0.788409	0.98819	0.87607	0.880022	0.86879
rs268134_G	0.748273	0.969272	0.215569	0.734965	0.995507	0.550278	0.773779
rs3845817_T	0.936949	0.986745	0.982254	0.875912	0.87607	0.73879	0.824363
rs3911862_A	0.982342	0.986745	0.889597	0.772238	0.471873	0.871962	0.757674
rs7592330_A	0.917558	0.986745	0.96785	0.926153	0.780001	0.997836	0.918595
rs7595037_A	0.876945	0.986745	0.959203	0.926153	0.780303	0.996101	0.918595
rs2077586_A	0.446322	0.894913	0.889597	0.597995	0.911916	0.832847	0.757674
rs6746896_A	0.910647	0.938491	0.974035	0.627224	0.56782	0.986688	0.773779
rs7578035_G	0.997943	0.992931	0.407364	0.802612	0.995507	0.634935	0.773779
rs10185424_A	0.936949	0.986745	0.0764164	0.839929	0.78459	0.749075	0.734118
rs2192752_C	0.982342	0.934435	0.730266	0.994471	0.956394	0.895109	0.950046
rs10189629_A	0.900035	0.986745	0.945816	0.98819	0.780303	0.895109	0.982738
rs17174870_G	0.422239	0.935554	0.906073	0.16717	0.978159	0.689744	0.734118
rs1143633_C	0.982342	0.986745	0.588772	0.993598	0.929695	0.85788	0.986145
rs7606549_A	0.646765	0.986745	0.562649	0.98819	0.956394	0.749075	0.317909
rs319858_G	0.872577	0.934435	0.382412	0.753089	0.972897	0.901632	0.981259
rs12711680_G	0.988463	0.934435	0.917036	0.684706	0.978159	0.899981	0.984841
rs12993006_T	0.98602	0.960643	0.91783	0.961002	0.919631	0.986688	0.873525
rs6430491_G	0.84122	0.929274	0.945816	0.839929	0.966419	0.821005	0.989516
rs17811332_G	0.422239	0.545475	0.869463	0.754795	0.978159	0.895109	0.921017
rs8179646_T	0.982342	0.338056	0.950329	0.850775	0.929695	0.976822	0.882712
rs2042772_T	0.99032	0.38406	0.991708	0.719052	0.739286	0.899981	0.734118
rs2111485_A	0.871611	0.515608	0.943228	0.975703	0.833303	0.990321	0.858218
rs4668163_T	0.98602	0.832567	0.112226	0.984474	0.788196	0.881961	0.700882
rs3845702_A	0.74161	0.848448	0.71262	0.719052	0.995507	0.904258	0.950046
rs1517352_C	0.814802	0.986745	0.96785	0.839929	0.972897	0.841605	0.937498
rs10168266_T	0.495969	0.963929	0.909985	0.993598	0.895704	0.784576	0.941264
rs7582694_C	0.910647	0.934435	0.483333	0.992976	0.914446	0.642494	0.824363
rs7572482_T	0.936949	0.573981	0.889597	0.912377	0.87607	0.939881	0.184853
rs2176528_C	0.982342	0.934435	0.96785	0.926153	0.303365	0.895552	0.757674
rs1016883_G	0.876945	0.72152	0.609049	0.750305	0.97964	0.64391	0.826214
rs895526_C	0.422239	0.986745	0.609049	0.992976	0.897778	0.766401	0.989516
rs2058710_A	0.646765	0.944345	0.889597	0.597175	0.950177	0.895109	0.757674
rs17203016_A	0.584984	0.468487	0.785307	0.850775	0.570899	0.801614	0.824363
rs11676348_T	0.982342	0.894913	0.584813	0.907938	0.999653	0.886639	0.921017
rs2194545_G	0.982342	0.986745	0.892773	0.977176	0.87607	0.342758	0.750788
rs10201872_A	0.811004	0.986745	0.659561	0.850775	0.978159	0.624361	0.942383
rs1287071_A	0.991459	0.935336	0.98862	0.237792	0.97964	0.778806	0.937498
rs6055685_A	0.932681	0.848448	0.406141	0.975703	0.739286	0.872571	0.946593
rs4243971_C	0.910647	0.986745	0.613972	0.835478	0.984234	0.9785	0.834821
rs6088765_G	0.99032	0.935398	0.889597	0.926153	0.956394	0.757227	0.918595
rs4812492_C	0.852418	0.934435	0.613972	0.839929	0.995507	0.428589	0.757674
rs6072343_A	0.836898	0.737271	0.613972	0.770462	0.998824	0.996101	0.99734
rs1569723_C	0.770261	0.512425	0.290284	0.786589	0.897778	0.976822	0.857875
rs910187_A	0.926047	0.751312	0.154282	0.847773	0.929695	0.624361	0.734118
rs6122972_A	0.991254	0.986745	0.96785	0.951166	0.956394	0.859323	0.981259
rs2248359_G	0.872577	0.52926	0.917036	0.993598	0.929695	0.871444	0.882712
rs7266699_C	0.770261	0.455187	0.12042	0.539504	0.160849	0.871962	0.981259
rs6062314_A	0.885635	0.99887	0.701691	0.992976	0.432784	0.826645	0.873525
rs2823286_G	0.924935	0.986745	0.440233	0.754795	0.995507	0.90173	0.954196
rs363598_C	0.646765	0.935554	0.889597	0.901681	0.958143	0.895109	0.989516
rs2834512_A	0.922374	0.841923	0.86246	0.832475	0.957707	0.870724	0.873525
rs2836425_T	0.328209	0.502613	0.998032	0.597175	0.161328	0.901632	0.989516
rs2015748_A	0.872577	0.986745	0.607492	0.951166	0.978159	0.850841	0.997022
rs10854398_C	0.646765	0.935336	0.0559404	0.754795	0.417679	0.636588	0.824363
rs3788013_A	0.562069	0.934435	0.621472	0.778839	0.931807	0.784576	0.757674
rs6518350_A	0.646765	0.269856	0.869463	0.760549	0.570899	0.85182	0.959513
rs4821116_G	0.922374	0.894913	0.730266	0.921593	0.956394	0.895109	0.92868
rs2283792_C	0.99032	0.894913	0.917036	0.891676	0.754976	0.404006	0.92818
rs1034394_G	0.958676	0.969272	0.155873	0.992976	0.957707	0.60046	0.941264
rs4821544_C	0.362964	0.589565	0.597559	0.98819	0.956394	0.910808	0.918595
rs5756391_A	0.982342	0.944345	0.945816	0.839929	0.978159	0.757858	0.99734
rs4821558_C	0.840282	0.986745	0.0147158	0.951995	0.919631	0.60046	0.954196
rs2075726_G	0.944425	0.960643	0.779288	0.743525	0.780303	0.642494	0.918595
rs229527_A	0.770261	0.986745	0.886436	0.98819	0.745131	0.475983	0.949612
rs12627970_G	0.958676	0.687781	0.96785	0.975703	0.526407	0.747603	0.624073
rs2235852_T	0.591594	0.923314	0.613972	0.926153	0.978159	0.624361	0.989516
rs4822024_G	0.584984	0.986745	0.889597	0.975703	0.929695	0.85182	0.954196
rs2073167_A	0.982342	0.986745	0.489438	0.992976	0.417679	0.809901	0.982738
rs4621267_T	0.646765	0.717324	0.927126	0.356873	0.929695	0.797232	0.941264
rs5771109_T	0.593964	0.583739	0.607661	0.992976	0.999653	0.806681	0.790897
rs4684256_T	0.982342	0.969272	0.741089	0.926153	0.718139	0.922452	0.824363
rs3864055_T	0.871611	0.99887	0.92316	0.881607	0.919631	0.895109	0.809085
rs3749448_A	0.982342	0.928727	0.687053	0.951166	0.862888	0.809901	0.925482
rs4450798_T	0.839615	0.986745	0.96785	0.900083	0.688945	0.809901	0.937498
rs3806624_G	0.910647	0.999315	0.803758	0.850775	0.838626	0.757227	0.978516
rs11129295_A	0.982342	0.969272	0.959203	0.975703	0.956394	0.791673	0.958632
rs669607_C	0.871611	0.986745	0.435166	0.304013	0.929695	0.929023	0.921017
rs170934_T	0.852418	0.986745	0.437038	0.323625	0.929695	0.922452	0.921017
rs7613051_A	0.99032	0.667274	0.998032	0.847731	0.995507	0.908503	0.99734
rs950146_C	0.932573	0.969272	0.889597	0.992976	0.978159	0.475983	0.824363
rs6550435_G	0.770261	0.986745	0.205695	0.993598	0.929695	0.929256	0.921017
rs7616215_C	0.871611	0.929274	0.878417	0.975703	0.977263	0.73879	0.921017
rs4625_G	0.369443	0.763787	0.468937	0.992976	0.929695	0.922452	0.918595
rs7618915_G	0.982342	0.986745	0.613972	0.683436	0.823552	0.934466	0.624073
rs11717383_G	0.757175	0.986745	0.751033	0.899201	0.956394	0.749075	0.841459
rs736408_C	0.958676	0.986745	0.869463	0.802612	0.972897	0.895109	0.750788
rs9847710_C	0.770271	0.986745	0.588772	0.838053	0.788182	0.850346	0.918595
rs1127745_G	0.798663	0.986745	0.906073	0.98819	0.995507	0.951084	0.925482
rs1966136_A	0.932681	0.189421	0.954979	0.706294	0.897778	0.992461	0.954196
rs815710_G	0.646765	0.269856	0.945816	0.832475	0.995507	0.757227	0.982738
rs1452075_T	0.99032	0.986745	0.889597	0.82069	0.957707	0.749075	0.757674
rs13098181_A	0.997943	0.929274	0.92749	0.993598	0.957707	0.819123	0.873525
rs616597_C	0.770261	0.969272	0.750925	0.719052	0.780303	0.797271	0.757674
rs771767_A	0.0450824	0.711672	0.726502	0.921593	0.49078	0.990321	0.925482
rs9810233_G	0.982342	0.512425	0.923148	0.683436	0.370242	0.840846	0.734118
rs12634229_G	0.528599	0.582591	0.889597	0.999913	0.911916	0.871962	0.832177
rs9863500_A	0.770261	0.310148	0.437038	0.272518	0.780303	0.809901	0.982738
rs1386478_A	0.770261	0.894913	0.909985	0.907938	0.978159	0.963219	0.950046
rs9883949_C	0.84787	0.717324	0.244902	0.98819	0.957707	0.986688	0.954196
rs4688011_T	0.991254	0.508004	0.437038	0.984474	0.929695	0.749075	0.822627
rs6804441_A	0.922278	0.841923	0.588772	0.951166	0.978159	0.996101	0.773779
rs9282641_G	0.646765	0.209295	0.021717	0.975703	0.511824	0.778806	0.140584
rs7617456_G	0.997943	0.508004	0.406141	0.98819	0.956394	0.809901	0.978516
rs9846396_G	0.278108	0.894913	0.853018	0.285403	0.919631	0.895109	0.92868
rs12494894_A	0.829303	0.906312	0.0813608	0.887802	0.929695	0.92087	0.921017
rs763342_C	0.872577	0.969272	0.676522	0.992976	0.897778	0.996101	0.978516
rs9290877_C	0.780346	0.180452	0.380671	0.584949	0.780765	0.895109	0.824363
rs9838374_T	0.982342	0.986745	0.906073	0.850775	0.919631	0.840846	0.83682
rs604222_A	0.91756	0.935336	0.889597	0.832475	0.972897	0.895109	0.982738
rs6830371_T	0.982342	0.969272	0.906073	0.993598	0.780303	0.884383	0.734118
rs16872571_C	0.770261	0.986745	0.872884	0.98819	0.862888	0.759912	0.623848
rs6856616_C	0.922648	0.564479	0.698732	0.98819	0.914446	0.614248	0.757674
rs2715650_G	0.584984	0.986745	0.887513	0.992976	0.432784	0.976822	0.734118
rs1074532_A	0.856637	0.894913	0.588772	0.719052	0.950711	0.953331	0.981259
rs2867461_A	0.584984	0.986745	0.721686	0.883997	0.115773	0.90173	0.942383
rs340630_A	0.958676	0.986745	0.290954	0.823053	0.929695	0.717189	0.937498
rs4637409_C	0.770261	0.986745	0.710523	0.67125	0.995507	0.778806	0.773779
rs230529_T	0.84787	0.942888	0.906073	0.786589	0.993687	0.895109	0.937498
rs228614_G	0.776981	0.446707	0.907912	0.822312	0.780303	0.784576	0.918595
rs956237_A	0.922374	0.36211	0.641398	0.957518	0.707748	0.784576	0.882712
rs1873103_G	0.982342	0.986745	0.869463	0.850775	0.432784	0.624361	0.921017
rs11098403_G	0.798663	0.935336	0.468937	0.961002	0.819151	0.990321	0.950046
rs7679475_A	0.982342	0.986745	0.994781	0.230047	0.929695	0.870724	0.824363
rs2069772_C	0.982342	0.330805	0.967852	0.992976	0.319402	0.85788	0.989516
rs2069762_A	0.924935	0.986745	0.92833	0.98819	0.995507	0.749075	0.621139
rs2125000_T	0.571696	0.841923	0.945816	0.975345	0.862888	0.861717	0.830617
rs1106568_G	0.872577	0.938491	0.687053	0.839929	0.742845	0.996101	0.981259
rs17746001_T	0.872577	0.894913	0.91783	0.887802	0.957707	0.859323	0.950767
rs10018951_T	0.770261	0.508004	0.613972	0.926153	0.996211	0.908503	0.937498
rs2930047_C	0.910647	0.986745	0.909985	0.838125	0.87607	0.827169	0.989516
rs6554809_C	0.796591	0.986745	0.344917	0.912377	0.999653	0.996101	0.941264
rs7717955_C	0.982342	0.898906	0.941918	0.709884	0.998824	0.908503	0.978516
rs395157_A	0.528599	0.944345	0.96785	0.639588	0.8753	0.794586	0.981259
rs7720838_G	0.982342	0.986745	0.751033	0.921593	0.995507	0.797271	0.873525
rs4286721_G	0.871611	0.986745	0.687053	0.955537	0.739286	0.784576	0.924056
rs10065637_C	0.981532	0.969272	0.8936	0.81568	0.97964	0.778806	0.946262
rs10041935_C	0.871611	0.189421	0.93071	0.839929	0.966419	0.895109	0.916709
rs4391122_G	0.571696	0.986745	0.202477	0.858695	0.995507	0.553678	0.820675
rs4552569_C	0.814802	0.999315	0.909985	0.417217	0.960941	0.238062	0.86879
rs10514299_T	0.209187	0.894913	0.831837	0.809442	0.956394	0.895109	0.998549
rs2304607_A	0.872577	0.894888	0.92833	0.921593	0.919631	0.850841	0.904661
rs27529_A	0.646765	0.986745	0.956031	0.992976	0.929695	0.884383	0.925482
rs7705924_G	0.900035	0.950813	0.7683	0.921593	0.995507	0.990321	0.937498
rs161645_A	0.811004	0.923314	0.853018	0.992976	0.914446	0.749075	0.830617
rs1837253_C	0.99032	0.848448	0.215569	0.627224	0.950177	0.809901	0.882712
rs1898671_T	0.988463	0.653489	0.202477	0.715003	0.966419	0.749075	0.937781
rs13358904_G	0.346928	0.986745	0.607661	0.912377	0.998111	0.910808	0.882712
rs251891_A	0.548282	0.480434	0.998032	0.992976	0.995507	0.945113	0.954196
rs253959_T	0.982342	0.718234	0.468937	0.926153	0.950276	0.593604	0.757674
rs6898653_G	0.254445	0.741676	0.998032	0.832475	0.929695	0.922452	0.655526
rs657075_A	0.936949	0.986745	0.351142	0.743525	0.819151	0.778806	0.624073
rs7714584_G	0.997943	0.934435	0.687053	0.881607	0.995507	0.850841	0.921017
rs1579282_A	0.383567	0.944345	0.889597	0.748259	0.656736	0.706854	0.305822
rs10065906_C	0.711248	0.986745	0.353924	0.850775	0.638119	0.784576	0.989516
rs2431099_G	0.982342	0.891173	0.779288	0.838053	0.953049	0.784576	0.882712
rs2961920_A	0.997943	0.859821	0.68602	0.67125	0.87607	0.970937	0.339563
rs564349_G	0.936949	0.986745	0.906073	0.98819	0.873774	0.908503	0.773779
rs4075958_A	0.709132	0.982797	0.945816	0.921593	0.739286	0.0664877	0.824363
rs12654812_A	0.646765	0.923314	0.921231	0.850775	0.651701	0.305164	0.950046
rs1863918_T	0.932164	0.986745	0.584813	0.975703	0.739286	0.986688	0.982738
rs9405444_A	0.99032	0.986745	0.93357	0.743525	0.823748	0.85788	0.937498
rs11242704_G	0.932681	0.841923	0.613972	0.839929	0.289792	0.778806	0.918595
rs202072_A	0.99032	0.986745	0.785307	0.850775	0.966419	0.636588	0.978516
rs12529514_C	0.240983	0.915352	0.137667	0.984474	0.995507	0.910808	0.941264
rs17119_A	0.91756	0.934435	0.739266	0.694424	0.743243	0.749075	0.734118
rs3799380_T	0.798663	0.180452	0.889597	0.971939	0.919631	0.41156	0.790897
rs3823355_T	0.997196	0.986745	0.906073	0.992976	0.788196	0.56208	0.927045
rs9368649_A	0.997943	0.986745	0.448305	0.346637	0.929695	0.73879	0.921017
rs9263871_G	0.872577	0.986745	0.622641	0.867018	0.87607	0.749075	0.773779
rs3853601_G	0.872577	0.338056	0.889597	0.900083	0.929695	0.73879	0.918595
rs805297_A	0.646765	0.894913	0.945816	0.939081	0.87607	0.908503	0.946262
rs176095_G	0.425909	0.848448	0.98862	0.926153	0.703469	0.64391	0.757674
rs9267911_T	0.997943	0.935554	0.917036	0.897283	0.929695	0.757227	0.757674
rs2395166_T	0.958676	0.934435	0.968268	0.975703	0.96892	0.624361	0.982738
rs3129889_G	0.711248	0.894913	0.998032	0.975703	0.929695	0.749075	0.99734
rs9270986_A	0.84504	0.583739	0.963505	0.98819	0.932156	0.784576	1
rs9271588_T	0.212608	0.534322	0.968268	0.726899	0.995507	0.967954	0.99734
rs9276370_T	0.63651	0.515608	0.687053	0.850775	0.929695	0.476998	0.941264
rs9277341_T	0.661009	0.935336	0.281387	0.975572	0.338011	0.784576	0.989516
rs2281388_T	0.646765	0.763787	0.437038	0.976628	0.897778	0.901632	0.989516
rs9394159_T	0.907378	0.986745	0.613972	0.627224	0.999653	0.908503	0.86879
rs4713693_T	0.982342	0.848448	0.848371	0.838125	0.995507	0.749075	0.858218
rs3734266_G	0.932573	0.969272	0.687053	0.883997	0.432784	0.897701	0.882712
rs2797780_C	0.703793	0.070634	0.889597	0.0297785	0.242423	0.922452	0.773779
rs2270450_T	0.872577	0.986745	0.886436	0.98819	0.929695	0.603787	0.978419
rs10485358_A	0.958676	0.582591	0.83018	0.11765	0.88061	0.27442	0.824363
rs319924_A	0.958676	0.797201	0.945816	0.832475	0.919631	0.0568571	0.958632
rs947612_A	0.872577	0.986745	0.368348	0.98819	0.801022	0.475983	0.937498
rs10943608_C	0.584984	0.898906	0.952124	0.975703	0.929695	0.749075	0.882712
rs370409_T	0.726934	0.986745	0.588772	0.984474	0.895704	0.778806	0.98616
rs11755527_G	0.897699	0.986745	0.936923	0.804216	0.985322	0.636588	0.944927
rs12212193_G	0.939606	0.963929	0.96785	0.984474	0.929695	0.749075	0.773779
rs12527818_T	0.99032	0.986745	0.741089	0.926153	0.929695	0.976822	0.882712
rs526531_A	0.97839	0.894913	0.889597	0.636312	0.91165	0.906311	0.512924
rs4332013_A	0.84787	0.935554	0.562649	0.956062	0.950276	0.895109	0.918595
rs9374007_A	0.871611	0.841923	0.973302	0.992976	0.995507	0.996101	0.941264
rs9374013_G	0.713876	0.986745	0.96785	0.975703	0.97964	0.967555	0.757674
rs2027876_G	0.84787	0.99882	0.981691	0.964325	0.960941	0.951084	0.773779
rs12180499_A	0.982342	0.992931	0.96785	0.809442	0.957707	0.289464	0.701107
rs6919324_G	0.982342	0.803529	0.889597	0.926153	0.995507	0.475983	0.925482
rs1033394_C	0.982342	0.722223	0.834056	0.846387	0.97964	0.749075	0.826214
rs9491697_G	0.982342	0.894913	0.869463	0.921593	0.995507	0.757227	0.981259
rs17066096_G	0.99032	0.732482	0.869236	0.961002	0.572959	0.895109	0.0993883
rs727098_G	0.872577	0.894888	0.82043	0.242855	0.638119	0.895109	0.797171
rs6931865_A	0.992137	0.961068	0.989411	0.82069	0.972897	0.850905	0.982738
rs9321987_A	0.982342	0.508004	0.92493	0.847773	0.965358	0.884383	0.882712
rs9371201_T	0.872577	0.986745	0.847467	0.98819	0.718139	0.703663	0.757674
rs9371601_T	0.572122	0.934435	0.413501	0.848584	0.881938	0.871962	0.925482
rs2504916_T	0.900035	0.934032	0.874167	0.627224	0.811446	0.85788	0.941264
rs960145_A	0.908865	0.986745	0.418697	0.961002	0.957707	0.870724	0.750788
rs13241427_C	0.99032	0.982797	0.869463	0.881607	0.929695	0.859323	0.757674
rs6461049_T	0.982342	0.986745	0.952124	0.975703	0.950177	0.806681	0.773779
rs7799006_C	0.711248	0.982797	0.575795	0.786589	0.819151	0.827351	0.941264
rs1843938_A	0.991459	0.986745	0.998032	0.890803	0.309027	0.48261	0.941264
rs17137566_C	0.982342	0.986745	0.92749	0.883997	0.862888	0.876751	0.941264
rs10486391_A	0.407828	0.986745	0.137667	0.98819	0.999653	0.797271	0.738858
rs6462008_T	0.982342	0.992931	0.960354	0.337157	0.570899	0.501685	0.981259
rs11762112_A	0.99032	0.986745	0.96785	0.903786	0.570899	0.986688	0.99734
rs4724100_C	0.958676	0.938491	0.96785	0.98819	0.957707	0.966188	0.950046
rs1521470_A	0.982342	0.993098	0.968268	0.926153	0.995507	0.990321	0.924056
rs1949829_T	0.991459	0.986745	0.917036	0.977176	0.959424	0.859323	0.937498
rs9297145_C	0.814802	0.982797	0.613972	0.669804	0.950711	0.970937	0.873525
rs1734907_A	0.84787	0.969272	0.968268	0.976956	0.656852	0.932616	0.925482
rs314313_G	0.99032	0.942888	0.998032	0.627224	0.862888	0.784576	0.86879
rs7341475_G	0.982342	0.986745	0.909985	0.990383	0.929695	0.859323	0.882712
rs17158930_G	0.901691	0.894913	0.779288	0.992976	0.929695	0.797232	0.937498
rs38904_T	0.982342	0.969272	0.945816	0.261136	0.87607	0.488181	0.797972
rs7807677_T	0.036493	0.763787	0.973433	0.120673	0.739286	0.976822	0.989516
rs3779381_G	0.997943	0.894888	0.968268	0.984474	0.929695	0.804909	0.757674
rs7779018_A	0.997943	0.848448	0.770784	0.839929	0.931807	0.749075	0.458722
rs729302_A	0.757175	0.942888	0.687053	0.975703	0.999653	0.475983	0.820675
rs4731662_T	0.872577	0.935554	0.992223	0.920327	0.995507	0.85788	0.773779
rs6601327_C	0.773777	0.986745	0.607661	0.975703	0.978159	0.749075	0.924056
rs1484642_C	0.833906	0.969272	0.607661	0.98819	0.999653	0.939881	0.218048
rs2254546_G	0.833906	0.986745	0.889597	0.989229	0.87607	0.749075	0.902492
rs2736340_T	0.982342	0.683328	0.968268	0.835532	0.957707	0.784576	0.824363
rs876983_T	0.872577	0.935336	0.605256	0.850775	0.739286	0.908503	0.944106
rs7000921_C	0.84787	0.986745	0.828534	0.360651	0.338011	0.901632	0.99734
rs1042992_T	0.84787	0.986745	0.687053	0.98819	0.995507	0.436971	0.700882
rs13257990_C	0.84787	0.686683	0.963469	0.991557	0.739286	0.886831	0.981259
rs10092482_T	0.112611	0.986745	0.889597	0.975703	0.966419	0.859323	0.989516
rs12677663_T	0.982342	0.923143	0.8358	0.926153	0.87607	0.922452	0.982738
rs1966115_A	0.99032	0.967077	0.785307	0.850775	0.972897	0.899981	0.99734
rs6998967_G	0.997943	0.986745	0.698732	0.753089	0.892769	0.778806	0.824363
rs7006546_C	0.982342	0.923314	0.634784	0.961002	0.929695	0.77314	0.978516
rs6981717_C	0.936949	0.986745	0.562649	0.760549	0.908273	0.612994	0.757674
rs1460583_C	0.982342	0.934435	0.622641	0.850775	0.960941	0.970937	0.981259
rs218361_G	0.982342	0.85766	0.76083	0.832475	0.956394	0.888611	0.738858
rs876084_T	0.835008	0.929274	0.564873	0.719052	0.929695	0.73754	0.927045
rs6990534_G	0.646765	0.986745	0.54501	0.98819	0.788196	0.56208	0.734118
rs4410871_G	0.646765	0.986745	0.265647	0.984474	0.739286	0.757227	0.734118
rs759648_C	0.770261	0.942888	0.886436	0.778839	0.87607	0.488181	0.773779
rs853308_G	0.835008	0.934435	0.989411	0.945591	0.929695	0.910808	0.994295
